# Supplementary material for: Expression profiling of mouse embryonic fibroblasts with a deletion in the helicase domain of the Werner Syndrome gene homologue treated with hydrogen peroxide
Source: BMC Genomics. 2010 Feb 22;11:127. doi: 10.1186/1471-2164-11-127 (PMC2838845; doi:10.1186/1471-2164-11-127)
Supplement: Additional file 1 — Differential expression profile between untreated and H2O2-treated wild type mouse embryonic fibroblasts. This table is listing the genes altered more than 2 times with a Benjamini-Hochberg adjusted p-value lower than 0.1 while comparing the H2O2 treated versus non-treated wild type mouse embryonic fibroblasts. Complete results of microarray analyses are found in additional files 1, 2, 4, and 5. [file 1471-2164-11-127-S1.XLS]

## Sheet: Additional file 1
Differential expression profile between untreated and H2O2-treated wild type mouse embryonic fibroblasts
log2(WT_H2O2/WT)	WT_H2O2/WT	P-value	BH	A	ProbeName	GeneName	GenBank	Description
-4.0586	-16.6633	1.49374e-06	6.38711e-05	8.90042	A_51_P426195	Nppb	NM_008726	Mus musculus natriuretic peptide precursor type B (Nppb), mRNA [NM_008726]
-3.79388	-13.8699	5.14528e-05	0.000175169	9.3914	A_52_P503796	Col5a3	NM_016919	Mus musculus procollagen, type V, alpha 3 (Col5a3), mRNA [NM_016919]
-3.38029	-10.4128	4.60888e-07	4.47899e-05	7.97992	A_51_P483499	Serpinb9c	NM_011453	Mus musculus serine (or cysteine) proteinase inhibitor, clade B, member 9c (Serpinb9c), mRNA [NM_011453]
-3.31976	-9.98496	1.30242e-07	3.05046e-05	7.63352	A_52_P356170	Gapds	NM_008085	Mus musculus glyceraldehyde-3-phosphate dehydrogenase, spermatogenic (Gapds), mRNA [NM_008085]
-3.28035	-9.71595	1.29249e-05	0.0001212	8.48462	A_51_P171711	Cacna2d2	NM_020263	Mus musculus calcium channel, voltage-dependent, alpha 2/delta subunit 2 (Cacna2d2), mRNA [NM_020263]
-3.0168	-8.09368	5.41753e-06	0.000101629	7.0367	A_51_P437978	Agtr2	NM_007429	Mus musculus angiotensin II receptor, type 2 (Agtr2), mRNA [NM_007429]
-2.94405	-7.69569	2.02729e-07	3.09595e-05	6.79276	A_52_P592835	Gucy1b3	NM_017469	Mus musculus guanylate cyclase 1, soluble, beta 3 (Gucy1b3), mRNA [NM_017469]
-2.94327	-7.69154	4.06212e-06	9.44002e-05	8.47821	A_52_P512137	4932408B21Rik	NM_172535	Mus musculus RIKEN cDNA 4932408B21 gene (4932408B21Rik), mRNA [NM_172535]
-2.92983	-7.62019	0.000710062	0.000750797	8.88654	A_51_P225112	Egfl8	NM_152922	Mus musculus EGF-like domain 8 (Egfl8), mRNA [NM_152922]
-2.90436	-7.48685	2.55569e-05	0.000142508	8.98995	A_52_P227919	Olfr1036	NM_207142	Mus musculus olfactory receptor 1036 (Olfr1036), mRNA [NM_207142]
-2.87089	-7.31517	0.000125727	0.000239612	10.0318	A_52_P298093	Peli1	NM_030015	Mus musculus pellino 1 (Peli1), mRNA [NM_030015]
-2.8138	-7.03136	0.000829872	0.000857134	8.59513	A_51_P194273	Sgcg	NM_011892	Mus musculus sarcoglycan, gamma (dystrophin-associated glycoprotein) (Sgcg), mRNA [NM_011892]
-2.77536	-6.84649	5.09219e-07	4.53629e-05	7.31547	A_51_P395877	Gpr2	NM_007721	Mus musculus G protein-coupled receptor 2 (Gpr2), mRNA [NM_007721]
-2.74288	-6.69404	1.27549e-05	0.000120663	9.06965	A_51_P375558	Myoc	NM_010865	Mus musculus myocilin (Myoc), mRNA [NM_010865]
-2.64015	-6.23398	0.000605229	0.000658178	11.6118	A_51_P260167	Gpr27	NM_008158	Mus musculus G protein-coupled receptor 27 (Gpr27), mRNA [NM_008158]
-2.56789	-5.92941	0.000787392	0.000819593	6.39429	A_51_P359137	Doc2g	NM_021791	Mus musculus double C2, gamma (Doc2g), mRNA [NM_021791]
-2.55042	-5.85805	0.000177883	0.000274004	8.02935	A_51_P496720	Dnmt3l	NM_019448	Mus musculus DNA (cytosine-5-)-methyltransferase 3-like (Dnmt3l), mRNA [NM_019448]
-2.54528	-5.83721	0.00054142	0.000606686	8.42816	A_52_P271572	Ece2	NM_139293	Mus musculus endothelin converting enzyme 2 (Ece2), transcript variant 2b-2, mRNA [NM_139293]
-2.53217	-5.78441	3.8305e-05	0.000158451	8.80593	A_52_P356703	A930017E24Rik	NM_177041	Mus musculus RIKEN cDNA A930017E24 gene (A930017E24Rik), mRNA [NM_177041]
-2.51052	-5.69826	0.000842258	0.000868249	8.96821	A_52_P561272	Ky	NM_024291	Mus musculus kyphoscoliosis (Ky), mRNA [NM_024291]
-2.47341	-5.55354	0.000453053	0.000524717	10.0509	A_51_P169693	Bst2	NM_198095	Mus musculus RIKEN cDNA 2310015I10 gene (2310015I10Rik), mRNA [NM_198095]
-2.4694	-5.53814	6.67143e-07	5.48597e-05	6.8296	A_51_P445487	2410066E13Rik	NM_026629	Mus musculus RIKEN cDNA 2410066E13 gene (2410066E13Rik), mRNA [NM_026629]
-2.4609	-5.50562	3.61938e-05	0.000157281	7.1099	A_51_P322138	Hspb2	NM_024441	Mus musculus heat shock protein 2 (Hspb2), mRNA [NM_024441]
-2.44105	-5.43037	0.000468301	0.000538874	10.563	A_52_P662711	Anxa13	NM_027211	Mus musculus annexin A13 (Anxa13), mRNA [NM_027211]
-2.4079	-5.307	6.21109e-05	0.000191345	8.25519	A_51_P269703	Klra2	NM_008462	Mus musculus killer cell lectin-like receptor, subfamily A, member 2 (Klra2), mRNA [NM_008462]
-2.39475	-5.25886	9.10148e-05	0.000220478	11.0257	A_52_P349939	Eno1	NM_023119	Mus musculus enolase 1, alpha non-neuron (Eno1), mRNA [NM_023119]
-2.37757	-5.19659	0.000786882	0.000819593	9.77767	A_52_P638337	5031410I06Rik	NM_207657	Mus musculus RIKEN cDNA 5031410I06 gene (5031410I06Rik), mRNA [NM_207657]
-2.35658	-5.12155	0.000490593	0.000559109	11.9295	A_51_P161354	Sesn2	NM_144907	Mus musculus sestrin 2 (Sesn2), mRNA [NM_144907]
-2.33571	-5.048	1.05397e-06	6.2594e-05	6.6466	A_51_P379385	Abca8a	NM_153145	Mus musculus ATP-binding cassette, sub-family A (ABC1), member 8a (Abca8a), mRNA [NM_153145]
-2.33397	-5.04191	5.18312e-06	0.000101407	6.78618	A_52_P459143	Brunol6	NM_175235	Mus musculus RIKEN cDNA 6330569O16 gene (6330569O16Rik), mRNA [NM_175235]
-2.30892	-4.95513	3.32562e-06	9.00536e-05	6.92538	A_52_P157150	Rassf4	NM_178045	Mus musculus Ras association (RalGDS/AF-6) domain family 4 (Rassf4), mRNA [NM_178045]
-2.29387	-4.90369	3.45769e-05	0.000155374	6.74612	A_52_P50512	Psmd13	NM_011875	Mus musculus proteasome (prosome, macropain) 26S subunit, non-ATPase, 13 (Psmd13), mRNA [NM_011875]
-2.2855	-4.87532	7.07734e-05	0.000202291	8.35813	A_51_P125487	Pgk2	NM_031190	Mus musculus phosphoglycerate kinase 2 (Pgk2), mRNA [NM_031190]
-2.21961	-4.65767	1.24247e-06	6.38711e-05	6.66095	A_52_P554670	Calu	NM_184053	Mus musculus calumenin (Calu), transcript variant 2, mRNA [NM_184053]
-2.21862	-4.6545	3.43078e-05	0.000155374	8.82905	A_51_P355852	Prkch	NM_008856	Mus musculus protein kinase C, eta (Prkch), mRNA [NM_008856]
-2.2185	-4.65408	0.000318009	0.000401804	9.15933	A_52_P122867	B4galt1	NM_022305	Mus musculus UDP-Gal:betaGlcNAc beta 1,4- galactosyltransferase, polypeptide 1 (B4galt1), mRNA [NM_022305]
-2.20223	-4.60189	2.21007e-05	0.000142508	7.75521	A_52_P657376	2700063A19Rik	NM_197996	Mus musculus RIKEN cDNA 2700063A19 gene (2700063A19Rik), mRNA [NM_197996]
-2.19795	-4.58827	7.0558e-06	0.000104195	6.6227	A_51_P357996	Defb3	NM_013756	Mus musculus defensin beta 3 (Defb3), mRNA [NM_013756]
-2.18616	-4.55093	0.000475533	0.000545467	9.52296	A_52_P131249	B830017H08Rik	NM_001002790	Mus musculus RIKEN cDNA B830017H08 gene (B830017H08Rik), mRNA [NM_001002790]
-2.16571	-4.48686	0.000409249	0.000486097	7.94417	A_51_P121485	Olfr355	NM_146625	Mus musculus olfactory receptor 355 (Olfr355), mRNA [NM_146625]
-2.1602	-4.46977	3.53812e-06	9.00536e-05	7.51367	A_52_P64001	Ing4	NM_144510	Mus musculus inhibitor of growth family, member 4 (Ing4), mRNA [NM_144510]
-2.15406	-4.45078	5.69548e-06	0.000101629	6.93003	A_51_P247591	Aamp	NM_146110	Mus musculus angio-associated migratory protein (Aamp), mRNA [NM_146110]
-2.15238	-4.44561	8.27671e-05	0.000214753	8.06287	A_52_P289829	4931422A03Rik	NM_175161	Mus musculus RIKEN cDNA 4931422A03 gene (4931422A03Rik), mRNA [NM_175161]
-2.12489	-4.3617	3.20741e-06	9.00536e-05	8.406	A_51_P295085	Ogn	NM_008760	Mus musculus osteoglycin (Ogn), mRNA [NM_008760]
-2.10556	-4.30364	1.73563e-06	6.38711e-05	7.70528	A_52_P106081	Dpp7	NM_031843	Mus musculus dipeptidylpeptidase 7 (Dpp7), mRNA [NM_031843]
-2.09287	-4.26596	1.85485e-06	6.38711e-05	12.5612	A_52_P185907	Crabp1	NM_013496	Mus musculus cellular retinoic acid binding protein I (Crabp1), mRNA [NM_013496]
-2.08603	-4.24578	0.000180653	0.000276102	8.38424	A_52_P268852	Helt	NM_173789	Mus musculus transcription factor Helt (Helt), mRNA [NM_173789]
-2.08396	-4.23969	0.000365936	0.000444025	7.9986	A_52_P598420	Matn1	NM_010769	Mus musculus matrilin 1, cartilage matrix protein 1 (Matn1), mRNA [NM_010769]
-2.06701	-4.19018	0.00011155	0.000234956	7.92394	A_51_P116651	Dpt	NM_019759	Mus musculus dermatopontin (Dpt), mRNA [NM_019759]
-2.06191	-4.17537	2.12783e-06	6.89287e-05	7.76013	A_52_P460270	Sec13l1	NM_024206	Mus musculus SEC13-like 1 (S. cerevisiae) (Sec13l1), mRNA [NM_024206]
-2.03953	-4.11111	4.64818e-05	0.000170753	7.75122	A_52_P307749	Slc35a5	NM_028756	Mus musculus solute carrier family 35, member A5 (Slc35a5), mRNA [NM_028756]
-2.03434	-4.09634	0.000485227	0.000554768	9.63099	A_52_P428354	H2-Q10	NM_010391	Mus musculus histocompatibility 2, Q region locus 10 (H2-Q10), mRNA [NM_010391]
-2.02905	-4.08135	6.56592e-06	0.000101724	7.56785	A_52_P401423	Hnrpk	NM_025279	Mus musculus heterogeneous nuclear ribonucleoprotein K (Hnrpk), mRNA [NM_025279]
-2.02365	-4.06613	2.4157e-06	7.59523e-05	7.53946	A_51_P426276	Pdk2	NM_133667	Mus musculus pyruvate dehydrogenase kinase, isoenzyme 2 (Pdk2), mRNA [NM_133667]
-2.02283	-4.0638	0.000266888	0.000350569	7.296	A_52_P449104	Siat7d	NM_011373	Mus musculus sialyltransferase 7 ((alpha-N-acetylneuraminyl 2,3-betagalactosyl-1,3)-N-acetyl galactosaminide alpha-2,6-sialyltransferase) D (Siat7d), mRNA [NM_011373]
-1.99249	-3.97924	0.000180797	0.000276102	8.4459	A_51_P364639	Krt2-6g	NM_019956	Mus musculus keratin complex 2, basic, gene 6g (Krt2-6g), mRNA [NM_019956]
-1.99163	-3.97687	3.86818e-06	9.44002e-05	7.4126	A_52_P10683	Hist1h1d	NM_145713	Mus musculus histone 1, H1d (Hist1h1d), mRNA [NM_145713]
-1.98904	-3.96973	0.000576705	0.000636081	12.1786	A_52_P129114	Centb5	NM_207223	Mus musculus centaurin, beta 5 (Centb5), mRNA [NM_207223]
-1.98898	-3.96957	0.000646457	0.000693838	11.5918	A_51_P311904	Ptk2b	NM_172498	Mus musculus PTK2 protein tyrosine kinase 2 beta (Ptk2b), mRNA [NM_172498]
-1.98687	-3.96377	3.93676e-06	9.44002e-05	8.15319	A_51_P326942	Nsdhl	NM_010941	Mus musculus NAD(P) dependent steroid dehydrogenase-like (Nsdhl), mRNA [NM_010941]
-1.98341	-3.95428	0.000544601	0.000609612	7.68036	A_52_P460308	D1Ucla4	NM_153555	Mus musculus DNA segment, Chr 1, University of California at Los Angeles 4 (D1Ucla4), mRNA [NM_153555]
-1.97905	-3.94232	4.41938e-06	9.84233e-05	7.87382	A_51_P492141	Senp2	NM_029457	Mus musculus SUMO/sentrin specific protease 2 (Senp2), mRNA [NM_029457]
-1.97004	-3.91779	8.96177e-06	0.00011154	8.16898	A_51_P363905	2310067G05Rik	NM_025877	Mus musculus RIKEN cDNA 2310067G05 gene (2310067G05Rik), mRNA [NM_025877]
-1.96614	-3.90721	2.82405e-06	8.62544e-05	8.2163	A_51_P296487	Lss	NM_146006	Mus musculus lanosterol synthase (Lss), mRNA [NM_146006]
-1.96438	-3.90246	3.39311e-06	9.00536e-05	8.51022	A_52_P632669	Pcdha9	NM_138661	Mus musculus protocadherin alpha 9 (Pcdha9), mRNA [NM_138661]
-1.95776	-3.88459	2.79517e-05	0.00014505	9.02037	A_51_P270949	Hist1h1b	NM_020034	Mus musculus histone 1, H1b (Hist1h1b), mRNA [NM_020034]
-1.93541	-3.82488	5.25102e-05	0.000177324	8.95056	A_51_P459538	Ddb1	NM_015735	Mus musculus damage specific DNA binding protein 1 (Ddb1), mRNA [NM_015735]
-1.92377	-3.79414	3.4681e-05	0.000155374	11.0937	A_51_P303316	Hoxa13	NM_008264	Mus musculus homeo box A13 (Hoxa13), mRNA [NM_008264]
-1.9227	-3.79133	2.05692e-05	0.000142508	8.67496	A_52_P441634	Idi1	NM_177960	Mus musculus isopentenyl-diphosphate delta isomerase (Idi1), mRNA [NM_177960]
-1.91426	-3.76921	7.16084e-05	0.000202609	10.6335	A_51_P175881	Gse1	NM_198671	Mus musculus genetic suppressor element 1 (Gse1), mRNA [NM_198671]
-1.89037	-3.70731	0.000229943	0.00031595	11.8417	A_51_P341369	2310009N05Rik	NM_025861	Mus musculus RIKEN cDNA 2310009N05 gene (2310009N05Rik), mRNA [NM_025861]
-1.8771	-3.67335	8.75128e-06	0.00011154	7.22253	A_51_P399664	Cttn	NM_007803	Mus musculus cortactin (Cttn), mRNA [NM_007803]
-1.87379	-3.66494	0.000972067	0.000974803	10.4881	A_52_P342654	Prss33	NM_178370	Mus musculus protease, serine, 33 (Prss33), mRNA [NM_178370]
-1.85482	-3.61706	6.41195e-05	0.000194573	8.47633	A_51_P389636	Kcnn4	NM_008433	Mus musculus potassium intermediate/small conductance calcium-activated channel, subfamily N, member 4 (Kcnn4), mRNA [NM_008433]
-1.85341	-3.61352	0.000816624	0.000846493	8.93812	A_51_P355943	Mvd	NM_138656	Mus musculus mevalonate (diphospho) decarboxylase (Mvd), mRNA [NM_138656]
-1.85315	-3.61287	6.02915e-06	0.000101629	8.02841	A_52_P349298	2610304G08Rik	NM_027434	Mus musculus RIKEN cDNA 2610304G08 gene (2610304G08Rik), mRNA [NM_027434]
-1.85286	-3.61214	0.000590404	0.000646	10.0648	A_52_P141161	Hnrpf	NM_133834	Mus musculus RIKEN cDNA 4833420I20 gene (4833420I20Rik), mRNA [NM_133834]
-1.84501	-3.59255	4.03834e-06	9.44002e-05	9.32139	A_51_P140140	1500019G21Rik	NM_024172	Mus musculus RIKEN cDNA 1500019G21 gene (1500019G21Rik), mRNA [NM_024172]
-1.84445	-3.59116	4.2106e-06	9.57688e-05	8.8538	A_52_P517683	Tagln	NM_011526	Mus musculus transgelin (Tagln), mRNA [NM_011526]
-1.84158	-3.58403	0.000348804	0.000430528	10.5147	A_52_P384508	2210008I11Rik	NM_145124	Mus musculus RIKEN cDNA 2210008I11 gene (2210008I11Rik), mRNA [NM_145124]
-1.83875	-3.57699	7.56409e-05	0.000205229	12.6894	A_51_P257832	Uros	NM_009479	Mus musculus uroporphyrinogen III synthase (Uros), mRNA [NM_009479]
-1.83369	-3.56448	4.38189e-05	0.000168498	6.98855	A_51_P487028	Lim2	NM_177693	Mus musculus lens intrinsic membrane protein 2 (Lim2), mRNA [NM_177693]
-1.83062	-3.5569	0.000253324	0.00033682	7.71897	A_52_P490910	Fndc4	NM_022424	Mus musculus fibronectin type III domain containing 4 (Fndc4), mRNA [NM_022424]
-1.82706	-3.54812	1.07086e-05	0.00011154	8.04341	A_52_P451644	Ndn	NM_010882	Mus musculus necdin (Ndn), mRNA [NM_010882]
-1.80238	-3.48795	4.84455e-06	9.92417e-05	11.2072	A_52_P418477	Tpm2	NM_009416	Mus musculus tropomyosin 2, beta (Tpm2), mRNA [NM_009416]
-1.79932	-3.48057	2.97859e-05	0.000150876	6.95566	A_52_P251403	Tgfbr2	NM_029575	Mus musculus transforming growth factor, beta receptor II (Tgfbr2), transcript variant 2, mRNA [NM_029575]
-1.79899	-3.47978	0.000452458	0.000524597	11.9099	A_52_P10793	Ptn	NM_008973	Mus musculus pleiotrophin (Ptn), mRNA [NM_008973]
-1.79812	-3.47767	4.77569e-06	9.92417e-05	9.03762	A_52_P351816	Itgb1	NM_010578	Mus musculus integrin beta 1 (fibronectin receptor beta) (Itgb1), mRNA [NM_010578]
-1.79806	-3.47753	6.16716e-06	0.000101629	8.4722	A_52_P650279	Sec61a1	NM_016906	Mus musculus Sec61 alpha 1 subunit (S. cerevisiae) (Sec61a1), mRNA [NM_016906]
-1.79724	-3.47555	5.64258e-06	0.000101629	7.77111	A_51_P246677	Rec8L1	NM_020002	Mus musculus REC8-like 1 (yeast) (Rec8L1), mRNA [NM_020002]
-1.79232	-3.46371	0.000606426	0.000658273	12.0189	A_51_P139108	Cpxm1	NM_019696	Mus musculus carboxypeptidase X 1 (M14 family) (Cpxm1), mRNA [NM_019696]
-1.78864	-3.4549	0.000487025	0.000556229	10.0843	A_52_P26794	Basp1	NM_027395	Mus musculus brain abundant, membrane attached signal protein 1 (Basp1), mRNA [NM_027395]
-1.7884	-3.45431	4.92031e-06	9.92417e-05	11.1859	A_51_P379798	Fdps	NM_134469	Mus musculus farnesyl diphosphate synthetase (Fdps), mRNA [NM_134469]
-1.76559	-3.40012	7.88328e-06	0.000106729	8.39017	A_51_P485791	Cyp51	NM_020010	Mus musculus cytochrome P450, 51 (Cyp51), mRNA [NM_020010]
-1.75596	-3.37752	7.89021e-06	0.000106729	13.2791	A_51_P439092	Lamr1	NM_011029	Mus musculus laminin receptor 1 (ribosomal protein SA) (Lamr1), mRNA [NM_011029]
-1.75565	-3.37679	7.31024e-06	0.000104195	6.39668	A_52_P672496	AI840980	NM_153119	Mus musculus expressed sequence AI840980 (AI840980), mRNA [NM_153119]
-1.75354	-3.37185	7.25964e-06	0.000104195	8.76131	A_51_P290207	Insig1	NM_153526	Mus musculus insulin induced gene 1 (Insig1), mRNA [NM_153526]
-1.7448	-3.35148	0.000120232	0.000238218	9.60481	A_52_P48155	Eif5a	NM_181582	Mus musculus eukaryotic translation initiation factor 5A (Eif5a), mRNA [NM_181582]
-1.743	-3.3473	5.75651e-05	0.00018462	6.28596	A_52_P309563	A730098P15	NM_177589	Mus musculus hypothetical protein A730098P15 (A730098P15), mRNA [NM_177589]
-1.72972	-3.31664	0.000181464	0.000276465	8.29853	A_52_P79782	Wnt7a	NM_009527	Mus musculus wingless-related MMTV integration site 7A (Wnt7a), mRNA [NM_009527]
-1.72494	-3.30567	1.31574e-05	0.000122306	8.54534	A_52_P240671	Ddx27	NM_153065	Mus musculus DEAD (Asp-Glu-Ala-Asp) box polypeptide 27 (Ddx27), mRNA [NM_153065]
-1.72266	-3.30045	0.000301735	0.00038537	11.3219	A_52_P249336	2010016F14Rik	NM_183268	Mus musculus RIKEN cDNA 2010016F14 gene (2010016F14Rik), mRNA [NM_183268]
-1.71997	-3.2943	2.59155e-05	0.000142508	6.18141	A_51_P508259	C79127	NM_177691	Mus musculus expressed sequence C79127 (C79127), mRNA [NM_177691]
-1.71933	-3.29283	4.08249e-05	0.000161845	8.63792	A_51_P389597	Ins2	NM_008387	Mus musculus insulin II (Ins2), mRNA [NM_008387]
-1.71708	-3.2877	0.000856178	0.000878363	10.9843	A_51_P210634	Hmga1l4	NM_023547	Mus musculus high mobility group AT-hook 1-like 4 (Hmga1l4), mRNA [NM_023547]
-1.71575	-3.28467	0.000396026	0.0004718	12.6934	A_51_P343356	0610042E07Rik	NM_026158	Mus musculus RIKEN cDNA 0610042E07 gene (0610042E07Rik), mRNA [NM_026158]
-1.69429	-3.23619	9.74552e-06	0.00011154	8.00712	A_52_P654130	Oaz2	NM_010952	Mus musculus ornithine decarboxylase antizyme 2 (Oaz2), mRNA [NM_010952]
-1.68711	-3.22012	0.000437561	0.000510091	8.11436	A_51_P444005	1300007L22Rik	NM_027917	Mus musculus RIKEN cDNA 1300007L22 gene (1300007L22Rik), mRNA [NM_027917]
-1.68379	-3.21271	2.02767e-05	0.000142508	8.50483	A_51_P135242	Map4k6	NM_176893	Mus musculus mitogen-activated protein kinase kinase kinase kinase 6 (Map4k6), transcript variant 2, mRNA [NM_176893]
-1.68321	-3.21143	1.15818e-05	0.00011154	9.37127	A_51_P463440	Elovl6	NM_130450	Mus musculus ELOVL family member 6, elongation of long chain fatty acids (yeast) (Elovl6), mRNA [NM_130450]
-1.67023	-3.18265	2.12043e-05	0.000142508	7.9719	A_52_P569067	Mvk	NM_023556	Mus musculus mevalonate kinase (Mvk), mRNA [NM_023556]
-1.65955	-3.15917	1.42467e-05	0.000127205	6.89928	A_52_P525674	Sfrs1	NM_173374	Mus musculus splicing factor, arginine/serine-rich 1 (ASF/SF2) (Sfrs1), mRNA [NM_173374]
-1.65695	-3.1535	9.02134e-05	0.000220478	11.2054	A_52_P601383	Pira3	NM_011090	Mus musculus paired-Ig-like receptor A3 (Pira3), mRNA [NM_011090]
-1.6546	-3.14835	1.45874e-05	0.000128232	6.56056	A_51_P454993	1110063G11Rik	NM_178874	Mus musculus RIKEN cDNA 1110063G11 gene (1110063G11Rik), mRNA [NM_178874]
-1.65062	-3.13968	1.03555e-05	0.00011154	9.1906	A_51_P115334	Surf4	NM_011512	Mus musculus surfeit gene 4 (Surf4), mRNA [NM_011512]
-1.64921	-3.13661	3.86353e-05	0.000158451	9.38426	A_52_P142883	AI317223	NM_001002764	Mus musculus expressed sequence AI317223 (AI317223), mRNA [NM_001002764]
-1.64806	-3.13412	1.50276e-05	0.000129552	7.2473	A_52_P302284	Adam28	NM_183366	Mus musculus a disintegrin and metalloprotease domain 28 (Adam28), transcript variant 2, mRNA [NM_183366]
-1.63631	-3.10871	1.07661e-05	0.00011154	8.4542	A_52_P627068	Disp2	NM_170593	Mus musculus dispatched homolog 2 (Drosophila) (Disp2), mRNA [NM_170593]
-1.63004	-3.09521	0.000146015	0.000249647	9.73212	A_52_P503809	Tuba2	NM_011654	Mus musculus tubulin, alpha 2 (Tuba2), mRNA [NM_011654]
-1.62481	-3.08402	1.46345e-05	0.000128232	6.51275	A_52_P186754	Srpr	NM_026130	Mus musculus signal recognition particle receptor ('docking protein') (Srpr), mRNA [NM_026130]
-1.62158	-3.07712	1.86335e-05	0.000142508	9.08832	A_52_P410765	Sema7a	NM_011352	Mus musculus sema domain, immunoglobulin domain (Ig), and GPI membrane anchor, (semaphorin) 7A (Sema7a), mRNA [NM_011352]
-1.62096	-3.0758	0.000479547	0.000549449	11.2605	A_52_P472233	Fcho1	NM_028715	Mus musculus FCH domain only 1 (Fcho1), mRNA [NM_028715]
-1.61209	-3.05694	2.2435e-05	0.000142508	6.51428	A_52_P683957	Arcn1	NM_145985	Mus musculus archain 1 (Arcn1), mRNA [NM_145985]
-1.61058	-3.05375	2.13266e-05	0.000142508	7.91719	A_52_P396239	Fkbp14	NM_153573	Mus musculus cDNA sequence BC029109 (BC029109), mRNA [NM_153573]
-1.60798	-3.04825	1.03482e-05	0.00011154	8.66428	A_51_P464387	Hspb8	NM_030704	Mus musculus heat shock 27kDa protein 8 (Hspb8), mRNA [NM_030704]
-1.60359	-3.03898	0.000362756	0.000441149	11.734	A_51_P451606	Sox9	NM_011448	Mus musculus SRY-box containing gene 9 (Sox9), mRNA [NM_011448]
-1.60184	-3.0353	4.11049e-05	0.000161845	7.94542	A_51_P437135	Dab1	NM_010014	Mus musculus disabled homolog 1 (Drosophila) (Dab1), mRNA [NM_010014]
-1.59522	-3.02141	1.07953e-05	0.00011154	6.05942	A_52_P639997	C330027I04Rik	NM_026561	Mus musculus RIKEN cDNA C330027I04 gene (C330027I04Rik), mRNA [NM_026561]
-1.59158	-3.01378	0.000164487	0.00026684	6.30336	A_51_P502521	9530002B09Rik	NM_023865	Mus musculus RIKEN cDNA 9530002B09 gene (9530002B09Rik), mRNA [NM_023865]
-1.59059	-3.01173	1.04907e-05	0.00011154	7.36261	A_51_P312166	Pias1	NM_019663	Mus musculus protein inhibitor of activated STAT 1 (Pias1), mRNA [NM_019663]
-1.58703	-3.0043	0.000121906	0.000239555	12.8904	A_52_P272217	Ogfr	NM_031373	Mus musculus opioid growth factor receptor (Ogfr), mRNA [NM_031373]
-1.58504	-3.00015	1.15767e-05	0.00011154	8.3875	A_52_P399054	1110032D12Rik	NM_019770	Mus musculus RIKEN cDNA 1110032D12 gene (1110032D12Rik), mRNA [NM_019770]
-1.58314	-2.99622	2.39493e-05	0.000142508	7.88897	A_52_P5652	Uble1a	NM_019748	Mus musculus ubiquitin-like 1 (sentrin) activating enzyme E1A (Uble1a), mRNA [NM_019748]
-1.58168	-2.99319	0.000256206	0.000340229	11.5566	A_51_P428708	C4	NM_009780	Mus musculus complement component 4 (within H-2S) (C4), mRNA [NM_009780]
-1.58156	-2.99293	1.15542e-05	0.00011154	9.81283	A_51_P485946	Fdft1	NM_010191	Mus musculus farnesyl diphosphate farnesyl transferase 1 (Fdft1), mRNA [NM_010191]
-1.5774	-2.98432	0.00051001	0.000578082	7.70455	A_51_P125056	Oxct2a	NM_022033	Mus musculus 3-oxoacid CoA transferase 2A (Oxct2a), mRNA [NM_022033]
-1.57327	-2.97579	0.000363153	0.000441149	8.7757	A_51_P264495	Pgam2	NM_018870	Mus musculus phosphoglycerate mutase 2 (Pgam2), mRNA [NM_018870]
-1.57134	-2.9718	0.000359902	0.000439665	11.3486	A_52_P81562	Eef2	NM_007907	Mus musculus eukaryotic translation elongation factor 2 (Eef2), mRNA [NM_007907]
-1.57005	-2.96914	1.21507e-05	0.000115974	6.59497	A_52_P516733	BC033609	NM_145959	Mus musculus cDNA sequence BC033609 (BC033609), mRNA [NM_145959]
-1.56997	-2.96899	4.42159e-05	0.00016881	6.8169	A_52_P352701	Trpc4ap	NM_019828	Mus musculus transient receptor potential cation channel, subfamily C, member 4 associated protein (Trpc4ap), mRNA [NM_019828]
-1.56099	-2.95056	1.8591e-05	0.000142508	7.19176	A_52_P58281	Chd4	NM_145979	Mus musculus chromodomain helicase DNA binding protein 4 (Chd4), mRNA [NM_145979]
-1.55891	-2.94631	0.000120335	0.000238218	7.73694	A_51_P114843	H1fx	NM_198622	Mus musculus gene model 461, (NCBI) (Gm461), mRNA [NM_198622]
-1.55575	-2.93987	2.64926e-05	0.000142508	8.16593	A_52_P384767	Kcnb1	NM_008420	Mus musculus potassium voltage gated channel, Shab-related subfamily, member 1 (Kcnb1), mRNA [NM_008420]
-1.55455	-2.93742	0.000370584	0.000448138	6.86795	A_51_P218091	Gpr49	NM_010195	Mus musculus G protein-coupled receptor 49 (Gpr49), mRNA [NM_010195]
-1.55339	-2.93505	1.71425e-05	0.000137785	12.8973	A_52_P498208	Hist1h2ak	NM_178183	Mus musculus histone 1, H2ak (Hist1h2ak), mRNA [NM_178183]
-1.55123	-2.93068	0.000599707	0.00065417	8.89816	A_52_P421364	Rnf24	NM_178607	Mus musculus ring finger protein 24 (Rnf24), mRNA [NM_178607]
-1.55044	-2.92906	0.000917679	0.000929857	10.3067	A_51_P318551	BC018399	NM_145431	Mus musculus cDNA sequence BC018399 (BC018399), mRNA [NM_145431]
-1.54332	-2.91465	0.000593864	0.000648458	6.38392	A_51_P478881	BC026374	NM_146213	Mus musculus cDNA sequence BC026374 (BC026374), mRNA [NM_146213]
-1.54189	-2.91175	2.77923e-05	0.000144927	7.30913	A_52_P168097	Atp2a2	NM_009722	Mus musculus ATPase, Ca++ transporting, cardiac muscle, slow twitch 2 (Atp2a2), mRNA [NM_009722]
-1.54	-2.90794	1.98616e-05	0.000142508	7.95728	A_52_P320464	D3Jfr1	NM_144901	Mus musculus DNA segment, Chr 3, MJeffers 1 (D3Jfr1), mRNA [NM_144901]
-1.53595	-2.89979	0.000141704	0.000249379	8.248	A_51_P445211	Piwil1	NM_021311	Mus musculus piwi like homolog 1 (Drosophila) (Piwil1), mRNA [NM_021311]
-1.53473	-2.89735	2.99212e-05	0.000150876	11.9882	A_52_P683441	Capn5	NM_007602	Mus musculus calpain 5 (Capn5), mRNA [NM_007602]
-1.52945	-2.88675	2.09996e-05	0.000142508	10.657	A_51_P238448	Ccnd3	NM_007632	Mus musculus cyclin D3 (Ccnd3), mRNA [NM_007632]
-1.52895	-2.88576	1.37109e-05	0.000125273	7.95373	A_51_P440657	Nudt3	NM_019837	Mus musculus nudix (nucleotide diphosphate linked moiety X)-type motif 3 (Nudt3), mRNA [NM_019837]
-1.5256	-2.87906	1.42793e-05	0.000127205	6.7072	A_51_P290685	D19Ertd703e	NM_029456	Mus musculus DNA segment, Chr 19, ERATO Doi 703, expressed (D19Ertd703e), mRNA [NM_029456]
-1.523	-2.87389	4.26068e-05	0.000164428	7.91809	A_51_P450632	Usp5	NM_013700	Mus musculus ubiquitin specific protease 5 (isopeptidase T) (Usp5), mRNA [NM_013700]
-1.52205	-2.87198	0.000575806	0.000636081	13.3472	A_51_P255682	Mfge8	NM_008594	Mus musculus milk fat globule-EGF factor 8 protein (Mfge8), mRNA [NM_008594]
-1.51909	-2.8661	0.000475561	0.000545467	7.38448	A_51_P316616	BC004728	NM_174992	Mus musculus cDNA sequence BC004728 (BC004728), mRNA [NM_174992]
-1.51808	-2.8641	3.30836e-05	0.000154616	10.5402	A_51_P389785	Sf3a2	NM_013651	Mus musculus splicing factor 3a, subunit 2 (Sf3a2), mRNA [NM_013651]
-1.5057	-2.83963	4.18559e-05	0.000163193	8.58063	A_51_P295848	Bai1	NM_174991	Mus musculus brain-specific angiogenesis inhibitor 1 (Bai1), mRNA [NM_174991]
-1.50408	-2.83643	0.000196127	0.000284321	8.67544	A_51_P481679	Angptl3	NM_013913	Mus musculus angiopoietin-like 3 (Angptl3), mRNA [NM_013913]
-1.50297	-2.83426	6.37526e-05	0.000194573	7.71106	A_52_P419118	Dag1	NM_010017	Mus musculus dystroglycan 1 (Dag1), mRNA [NM_010017]
-1.4968	-2.82216	2.53342e-05	0.000142508	7.83522	A_52_P75281	Ercc2	NM_007949	Mus musculus excision repair cross-complementing rodent repair deficiency, complementation group 2 (Ercc2), mRNA [NM_007949]
-1.48716	-2.80336	8.46959e-05	0.000217451	6.80135	A_52_P370560	Vars2	NM_011690	Mus musculus valyl-tRNA synthetase 2 (Vars2), mRNA [NM_011690]
-1.48131	-2.79202	2.21548e-05	0.000142508	11.2873	A_51_P364146	Ldh1	NM_010699	Mus musculus lactate dehydrogenase 1, A chain (Ldh1), mRNA [NM_010699]
-1.47675	-2.78321	0.00053485	0.000600582	11.059	A_52_P546610	Pam	NM_013626	Mus musculus peptidylglycine alpha-amidating monooxygenase (Pam), mRNA [NM_013626]
-1.47496	-2.77975	4.46275e-05	0.000168857	7.60431	A_51_P511112	H1f0	NM_008197	Mus musculus H1 histone family, member 0 (H1f0), mRNA [NM_008197]
-1.47054	-2.77127	6.36761e-05	0.000194573	10.1573	A_51_P191782	Olfml3	NM_133859	Mus musculus olfactomedin-like 3 (Olfml3), mRNA [NM_133859]
-1.46577	-2.76211	0.000336872	0.000419228	8.29907	A_52_P41668	Eif4g2	NM_013507	Mus musculus eukaryotic translation initiation factor 4, gamma 2 (Eif4g2), mRNA [NM_013507]
-1.46526	-2.76114	2.47538e-05	0.000142508	7.46537	A_52_P367440	1200013I08Rik	NM_028774	Mus musculus RIKEN cDNA 1200013I08 gene (1200013I08Rik), mRNA [NM_028774]
-1.46517	-2.76096	0.000251971	0.000335688	9.02976	A_52_P304128	Mmp14	NM_008608	Mus musculus matrix metalloproteinase 14 (membrane-inserted) (Mmp14), mRNA [NM_008608]
-1.45883	-2.74886	0.000997807	0.000997807	11.0267	A_51_P399305	Tnfrsf19	NM_013869	Mus musculus tumor necrosis factor receptor superfamily, member 19 (Tnfrsf19), mRNA [NM_013869]
-1.45788	-2.74705	0.000340195	0.000422379	10.1776	A_52_P664853	Csf2rb1	NM_007780	Mus musculus colony stimulating factor 2 receptor, beta 1, low-affinity (granulocyte-macrophage) (Csf2rb1), mRNA [NM_007780]
-1.45479	-2.74117	3.48502e-05	0.000155374	7.0473	A_51_P329291	Cygb	NM_030206	Mus musculus cytoglobin (Cygb), mRNA [NM_030206]
-1.45477	-2.74114	1.89957e-05	0.000142508	7.95779	A_52_P185079	Xbp1	NM_013842	Mus musculus X-box binding protein 1 (Xbp1), mRNA [NM_013842]
-1.45034	-2.73273	2.66377e-05	0.000142508	11.5439	A_52_P375037	Eif3s6	NM_008388	Mus musculus eukaryotic translation initiation factor 3, subunit 6 (Eif3s6), mRNA [NM_008388]
-1.45004	-2.73215	2.82887e-05	0.00014609	7.33533	A_51_P434928	Olfr114	NM_146287	Mus musculus olfactory receptor 114 (Olfr114), mRNA [NM_146287]
-1.44793	-2.72817	1.85642e-05	0.000142508	6.1373	A_51_P355589	Fjx1	NM_010218	Mus musculus four jointed box 1 (Drosophila) (Fjx1), mRNA [NM_010218]
-1.44652	-2.7255	1.9241e-05	0.000142508	8.85476	A_52_P630493	Dnajb6	NM_011847	Mus musculus DnaJ (Hsp40) homolog, subfamily B, member 6 (Dnajb6), mRNA [NM_011847]
-1.4402	-2.71359	2.00886e-05	0.000142508	7.38263	A_51_P304876	D1Pas1	NM_033077	Mus musculus DNA segment, Chr 1, Pasteur Institute 1 (D1Pas1), mRNA [NM_033077]
-1.43846	-2.71031	0.000256627	0.000340366	8.84944	A_52_P193301	2310010I16Rik	NM_025519	Mus musculus RIKEN cDNA 2310010I16 gene (2310010I16Rik), mRNA [NM_025519]
-1.43492	-2.70367	2.54322e-05	0.000142508	7.33964	A_52_P562593	Gtrgeo22	NM_148934	Mus musculus gene trap ROSA b-geo 22 (Gtrgeo22), mRNA [NM_148934]
-1.4346	-2.70308	0.0004169	0.00049354	8.89392	A_52_P406411	Sox21	NM_145464	Mus musculus SRY-box containing gene 21 (Sox21), mRNA [NM_145464]
-1.42766	-2.6901	2.90633e-05	0.000147946	6.09976	A_51_P335710	AU041707	NM_018743	Mus musculus expressed sequence AU041707 (AU041707), mRNA [NM_018743]
-1.42317	-2.68174	8.49109e-05	0.000217451	10.8199	A_51_P353606	Adam1a	NM_172126	Mus musculus a disintegrin and metalloproteinase domain 1a (Adam1a), mRNA [NM_172126]
-1.42255	-2.68058	2.13402e-05	0.000142508	6.49144	A_51_P253094	Suv420h2	NM_146177	Mus musculus suppressor of variegation 4-20 homolog 2 (Drosophila) (Suv420h2), mRNA [NM_146177]
-1.42222	-2.67998	0.000102595	0.000230408	7.63857	A_51_P305731	1300010K09Rik	NM_138303	Mus musculus RIKEN cDNA 1300010K09 gene (1300010K09Rik), mRNA [NM_138303]
-1.42111	-2.67792	0.000412558	0.000488941	12.3114	A_51_P102005	Rgs19ip3	NM_148951	Mus musculus regulator of G-protein signaling 19 interacting protein 3 (Rgs19ip3), mRNA [NM_148951]
-1.41982	-2.67553	2.60387e-05	0.000142508	6.81044	A_52_P450918	Rab3il1	NM_144538	Mus musculus RAB3A interacting protein (rabin3)-like 1 (Rab3il1), mRNA [NM_144538]
-1.41963	-2.67516	0.000229475	0.000315713	6.89149	A_52_P228932	Gys1	NM_030678	Mus musculus glycogen synthase 1, muscle (Gys1), mRNA [NM_030678]
-1.41731	-2.67087	5.3068e-05	0.000177663	7.35571	A_51_P106591	Tnrc4	NM_172434	Mus musculus trinucleotide repeat containing 4 (Tnrc4), mRNA [NM_172434]
-1.41558	-2.66767	2.61074e-05	0.000142508	10.486	A_52_P242438	Arf1	NM_007476	Mus musculus ADP-ribosylation factor 1 (Arf1), mRNA [NM_007476]
-1.41516	-2.66689	0.000125877	0.000239612	10.1991	A_52_P599578	Cald1	NM_145575	Mus musculus caldesmon 1 (Cald1), mRNA [NM_145575]
-1.41508	-2.66675	0.000100275	0.000228571	6.81561	A_51_P413740	Ftcd	NM_080845	Mus musculus formiminotransferase cyclodeaminase (Ftcd), mRNA [NM_080845]
-1.40911	-2.65573	2.41633e-05	0.000142508	8.28049	A_51_P306218	5430438H03Rik	NM_176951	Mus musculus RIKEN cDNA 5430438H03 gene (5430438H03Rik), mRNA [NM_176951]
-1.40819	-2.65405	0.000240113	0.000325088	7.69513	A_52_P395575	Ddx3x	NM_010028	Mus musculus DEAD/H (Asp-Glu-Ala-Asp/His) box polypeptide 3, X-linked (Ddx3x), mRNA [NM_010028]
-1.40715	-2.65212	5.82011e-05	0.00018462	10.6421	A_52_P379337	Rtn4	NM_194054	Mus musculus reticulon 4 (Rtn4), transcript variant 1, mRNA [NM_194054]
-1.40469	-2.6476	2.30953e-05	0.000142508	8.43166	A_51_P140311	Gnb2	NM_010312	Mus musculus guanine nucleotide binding protein, beta 2 (Gnb2), mRNA [NM_010312]
-1.40126	-2.64133	0.000335768	0.00041834	7.11768	A_52_P301821	D0H4S114	NM_053078	Mus musculus DNA segment, human D4S114 (D0H4S114), mRNA [NM_053078]
-1.4001	-2.63919	0.000151141	0.000254841	11.5751	A_51_P514300	Tuba4	NM_009447	Mus musculus tubulin, alpha 4 (Tuba4), mRNA [NM_009447]
-1.39977	-2.63859	0.000182927	0.000277374	11.4969	A_51_P478338	Drd3	NM_007877	Mus musculus dopamine receptor 3 (Drd3), mRNA [NM_007877]
-1.39889	-2.63698	2.30484e-05	0.000142508	6.19573	A_51_P134228	Hlf	NM_172563	Mus musculus hepatic leukemia factor (Hlf), mRNA [NM_172563]
-1.39806	-2.63547	3.26177e-05	0.000154284	8.94899	A_52_P493394	Vps24	NM_025783	Mus musculus vacuolar protein sorting 24 (yeast) (Vps24), mRNA [NM_025783]
-1.39802	-2.6354	2.35494e-05	0.000142508	8.37008	A_52_P3276	6330406I15Rik	NM_027519	Mus musculus RIKEN cDNA 6330406I15 gene (6330406I15Rik), mRNA [NM_027519]
-1.39786	-2.6351	4.52796e-05	0.000169043	8.36404	A_51_P369628	Ptov1	NM_133949	Mus musculus prostate tumor over expressed gene 1 (Ptov1), mRNA [NM_133949]
-1.39557	-2.63092	5.39983e-05	0.000178713	6.03062	A_52_P439995	1810048P08Rik	NM_133717	Mus musculus RIKEN cDNA 1810048P08 gene (1810048P08Rik), mRNA [NM_133717]
-1.39458	-2.62913	2.66177e-05	0.000142508	7.0638	A_52_P325444	Palm	NM_023128	Mus musculus paralemmin (Palm), mRNA [NM_023128]
-1.39397	-2.62801	2.36331e-05	0.000142508	7.51731	A_52_P405265	Gltscr2	NM_133831	Mus musculus glioma tumor suppressor candidate region gene 2 (Gltscr2), mRNA [NM_133831]
-1.39376	-2.62763	0.000438526	0.000510658	13.2604	A_51_P320114	Grcc10	NM_013535	Mus musculus gene rich cluster, C10 gene (Grcc10), mRNA [NM_013535]
-1.39336	-2.62691	0.000128708	0.000239612	7.85072	A_51_P337925	Gzmm	NM_008504	Mus musculus granzyme M (lymphocyte met-ase 1) (Gzmm), mRNA [NM_008504]
-1.39328	-2.62675	0.000665827	0.000711058	9.09623	A_51_P142089	Atp6v0a1	NM_016920	Mus musculus ATPase, H+ transporting, lysosomal V0 subunit a isoform 1 (Atp6v0a1), mRNA [NM_016920]
-1.39216	-2.62471	2.37066e-05	0.000142508	6.95963	A_52_P633597	2310015N21Rik	NM_181397	Mus musculus RIKEN cDNA 2310015N21 gene (2310015N21Rik), mRNA [NM_181397]
-1.3914	-2.62333	0.000332086	0.000415411	9.6858	A_51_P157083	Gas1	NM_008086	Mus musculus growth arrest specific 1 (Gas1), mRNA [NM_008086]
-1.38941	-2.61972	3.10899e-05	0.000153528	8.22832	A_51_P244856	Atp2a1	NM_007504	Mus musculus ATPase, Ca++ transporting, cardiac muscle, fast twitch 1 (Atp2a1), mRNA [NM_007504]
-1.38825	-2.61761	6.95353e-05	0.000199899	7.31342	A_52_P15461	Il15	NM_008357	Mus musculus interleukin 15 (Il15), mRNA [NM_008357]
-1.3822	-2.60666	3.12779e-05	0.000153528	9.31981	A_51_P182358	Hist1h2bk	NM_175665	Mus musculus histone 1, H2bk (Hist1h2bk), mRNA [NM_175665]
-1.37995	-2.6026	0.00012441	0.000239612	6.71177	A_51_P305230	Elavl3	NM_010487	Mus musculus ELAV (embryonic lethal, abnormal vision, Drosophila)-like 3 (Hu antigen C) (Elavl3), mRNA [NM_010487]
-1.37879	-2.60051	3.45146e-05	0.000155374	8.07757	A_52_P172619	Egln1	NM_053207	Mus musculus EGL nine homolog 1 (C. elegans) (Egln1), mRNA [NM_053207]
-1.37825	-2.59954	0.000961259	0.000966685	7.55025	A_51_P407213	Dm15	NM_032418	Mus musculus dystrophia myotonica kinase, B15 (Dm15), mRNA [NM_032418]
-1.37746	-2.5981	3.76773e-05	0.000158451	6.28262	A_52_P406995	D5Ertd135e	NM_172490	Mus musculus DNA segment, Chr 5, ERATO Doi 135, expressed (D5Ertd135e), mRNA [NM_172490]
-1.37571	-2.59495	3.92307e-05	0.000158854	13.7385	A_51_P450957	Acta2	NM_007392	Mus musculus actin, alpha 2, smooth muscle, aorta (Acta2), mRNA [NM_007392]
-1.37382	-2.59156	0.000970005	0.000973648	9.88608	A_52_P261846	Col18a1	NM_009929	Mus musculus procollagen, type XVIII, alpha 1 (Col18a1), mRNA [NM_009929]
-1.37292	-2.58995	0.000102853	0.000230502	10.3202	A_51_P329441	Bsg	NM_009768	Mus musculus basigin (Bsg), mRNA [NM_009768]
-1.37003	-2.58476	3.04436e-05	0.000151368	6.75109	A_51_P308726	Sdbcag84	NM_025516	Mus musculus serologically defined breast cancer antigen 84 (Sdbcag84), mRNA [NM_025516]
-1.36982	-2.58439	0.000170487	0.00026978	7.8188	A_52_P234619	Ptbp1	NM_008956	Mus musculus polypyrimidine tract binding protein 1 (Ptbp1), mRNA [NM_008956]
-1.3693	-2.58346	0.000275715	0.000359878	6.49779	A_51_P170772	6030441H18Rik	NM_177893	Mus musculus RIKEN cDNA 6030441H18 gene (6030441H18Rik), mRNA [NM_177893]
-1.36801	-2.58114	0.000167861	0.000269038	11.6456	A_52_P532910	Tpm1	NM_024427	Mus musculus tropomyosin 1, alpha (Tpm1), mRNA [NM_024427]
-1.36682	-2.57901	2.67689e-05	0.000142508	6.76921	A_51_P226269	1190002H23Rik	NM_025427	Mus musculus RIKEN cDNA 1190002H23 gene (1190002H23Rik), mRNA [NM_025427]
-1.3656	-2.57684	0.000835846	0.000862471	6.03439	A_52_P79913	0610005I04	NM_177579	Mus musculus hypothetical protein 0610005I04 (0610005I04), mRNA [NM_177579]
-1.36503	-2.57581	3.8613e-05	0.000158451	11.1976	A_51_P314161	Qtrt1	NM_021888	Mus musculus queuine tRNA-ribosyltransferase 1 (Qtrt1), mRNA [NM_021888]
-1.36479	-2.57539	0.000155242	0.000258899	6.1743	A_51_P488399	Acas2	NM_019811	Mus musculus acetyl-Coenzyme A synthetase 2 (ADP forming) (Acas2), mRNA [NM_019811]
-1.36102	-2.56866	0.000124585	0.000239612	7.30889	A_52_P423357	D17Wsu94e	NM_145353	Mus musculus DNA segment, Chr 17, Wayne State University 94, expressed (D17Wsu94e), mRNA [NM_145353]
-1.3558	-2.5594	0.000219084	0.000306144	11.0623	A_51_P405397	Ecm1	NM_007899	Mus musculus extracellular matrix protein 1 (Ecm1), mRNA [NM_007899]
-1.35321	-2.5548	0.000428814	0.000504293	6.40464	A_51_P250422	Spry4	NM_011898	Mus musculus sprouty homolog 4 (Drosophila) (Spry4), mRNA [NM_011898]
-1.35308	-2.55456	0.000115889	0.000237944	11.0819	A_51_P146941	Hmgcs1	NM_145942	Mus musculus 3-hydroxy-3-methylglutaryl-Coenzyme A synthase 1 (Hmgcs1), mRNA [NM_145942]
-1.35249	-2.55353	0.000242348	0.000326285	10.5682	A_52_P520439	Pbp	NM_018858	Mus musculus phosphatidylethanolamine binding protein (Pbp), mRNA [NM_018858]
-1.34872	-2.54687	0.000216565	0.00030576	7.94515	A_52_P339742	Dia1	NM_029787	Mus musculus diaphorase 1 (NADH) (Dia1), mRNA [NM_029787]
-1.34852	-2.5465	4.19813e-05	0.000163193	7.52358	A_51_P175303	Tle2	NM_019725	Mus musculus transducin-like enhancer of split 2, homolog of Drosophila E(spl) (Tle2), mRNA [NM_019725]
-1.34827	-2.54606	5.05602e-05	0.00017386	8.12012	A_52_P272519	Copa	NM_009938	Mus musculus coatomer protein complex subunit alpha (Copa), mRNA [NM_009938]
-1.3476	-2.54489	0.000332251	0.000415411	10.6956	A_51_P416647	Klk13	NM_010115	Mus musculus kallikrein 13 (Klk13), mRNA [NM_010115]
-1.34712	-2.54403	3.28151e-05	0.000154535	8.57563	A_51_P310896	Pfkl	NM_008826	Mus musculus phosphofructokinase, liver, B-type (Pfkl), mRNA [NM_008826]
-1.34601	-2.54209	0.000105683	0.000233541	8.61284	A_52_P673307	2610044O15Rik	NM_153780	Mus musculus RIKEN cDNA 2610044O15 gene (2610044O15Rik), mRNA [NM_153780]
-1.34476	-2.53988	7.84156e-05	0.000209043	7.24725	A_52_P207278	Plod3	NM_011962	Mus musculus procollagen-lysine, 2-oxoglutarate 5-dioxygenase 3 (Plod3), mRNA [NM_011962]
-1.34145	-2.53405	0.000865469	0.000884499	9.59651	A_51_P188373	Stim1	NM_009287	Mus musculus stromal interaction molecule 1 (Stim1), mRNA [NM_009287]
-1.33962	-2.53085	3.88346e-05	0.000158451	9.55847	A_51_P101388	Slit1	NM_015748	Mus musculus slit homolog 1 (Drosophila) (Slit1), mRNA [NM_015748]
-1.33867	-2.52918	0.000158766	0.000261915	10.8146	A_51_P511285	Kcnj9	NM_008429	Mus musculus potassium inwardly-rectifying channel, subfamily J, member 9 (Kcnj9), mRNA [NM_008429]
-1.33858	-2.52902	3.38117e-05	0.000155374	10.1011	A_51_P414637	Col5a1	NM_015734	Mus musculus procollagen, type V, alpha 1 (Col5a1), mRNA [NM_015734]
-1.33629	-2.52501	0.000114033	0.000237161	8.45734	A_51_P393124	Gabra4	NM_010251	Mus musculus gamma-aminobutyric acid (GABA-A) receptor, subunit alpha 4 (Gabra4), mRNA [NM_010251]
-1.3343	-2.52153	5.81865e-05	0.00018462	6.55329	A_51_P406429	D530020C15Rik	NM_172665	Mus musculus RIKEN cDNA D530020C15 gene (D530020C15Rik), mRNA [NM_172665]
-1.33145	-2.51655	0.000187964	0.000279074	11.6723	A_51_P339232	Snta1	NM_009228	Mus musculus syntrophin, acidic 1 (Snta1), mRNA [NM_009228]
-1.32997	-2.51397	0.000620773	0.000672347	13.5543	A_51_P110651	Zfp13	NM_011747	Mus musculus zinc finger protein 13 (Zfp13), mRNA [NM_011747]
-1.32711	-2.509	3.19232e-05	0.00015372	9.81703	A_52_P685666	Cct3	NM_009836	Mus musculus chaperonin subunit 3 (gamma) (Cct3), mRNA [NM_009836]
-1.32695	-2.50872	0.000247862	0.000332022	9.67774	A_52_P169595	A630098G03Rik	NM_177669	Mus musculus RIKEN cDNA A630098G03 gene (A630098G03Rik), mRNA [NM_177669]
-1.32467	-2.50475	3.82791e-05	0.000158451	9.69513	A_52_P683572	Wsb2	NM_021539	Mus musculus WD repeat and SOCS box-containing 2 (Wsb2), mRNA [NM_021539]
-1.32329	-2.50237	0.000187433	0.000278673	7.36243	A_52_P442585	Gtf2i	NM_010365	Mus musculus general transcription factor II I (Gtf2i), mRNA [NM_010365]
-1.31978	-2.49627	5.91215e-05	0.000186985	6.44477	A_51_P466448	BC035295	NM_153407	Mus musculus cDNA sequence BC035295 (BC035295), mRNA [NM_153407]
-1.3187	-2.49441	3.36857e-05	0.000155374	7.01026	A_51_P455366	Ankrd27	NM_178263	Mus musculus ankyrin repeat domain 27 (VPS9 domain) (Ankrd27), mRNA [NM_178263]
-1.31841	-2.49392	0.000608991	0.000660255	6.64013	A_51_P145785	Ambp	NM_007443	Mus musculus alpha 1 microglobulin/bikunin (Ambp), mRNA [NM_007443]
-1.31326	-2.48503	0.000956357	0.000962661	7.80354	A_51_P195244	Mfap4	NM_029568	Mus musculus microfibrillar-associated protein 4 (Mfap4), mRNA [NM_029568]
-1.31244	-2.48361	0.000128427	0.000239612	6.22604	A_52_P254174	Nr3c1	NM_008173	Mus musculus nuclear receptor subfamily 3, group C, member 1 (Nr3c1), mRNA [NM_008173]
-1.31166	-2.48227	4.95244e-05	0.00017386	9.27972	A_52_P430267	Gtf2ird1	NM_020331	Mus musculus general transcription factor II I repeat domain-containing 1 (Gtf2ird1), mRNA [NM_020331]
-1.30905	-2.47779	3.55375e-05	0.000156377	6.30092	A_51_P237055	Olfr1198	NM_207567	Mus musculus olfactory receptor 1198 (Olfr1198), mRNA [NM_207567]
-1.30835	-2.47658	8.25615e-05	0.000214753	11.3807	A_51_P145402	Tuba3	NM_009446	Mus musculus tubulin, alpha 3 (Tuba3), mRNA [NM_009446]
-1.30633	-2.47312	7.7342e-05	0.000207735	7.31733	A_51_P188911	Galnt12	NM_172693	Mus musculus UDP-N-acetyl-alpha-D-galactosamine:polypeptide N-acetylgalactosaminyltransferase 12 (Galnt12), mRNA [NM_172693]
-1.30566	-2.47197	0.000108235	0.000234598	12.0677	A_51_P507242	Fosl2	NM_008037	Mus musculus fos-like antigen 2 (Fosl2), mRNA [NM_008037]
-1.29435	-2.45266	3.82772e-05	0.000158451	6.74252	A_52_P346256	2810422B04Rik	NM_027275	Mus musculus RIKEN cDNA 2810422B04 gene (2810422B04Rik), mRNA [NM_027275]
-1.29151	-2.44784	0.00074138	0.000779287	8.79671	A_51_P411728	2900026A02Rik	NM_172884	Mus musculus RIKEN cDNA 2900026A02 gene (2900026A02Rik), mRNA [NM_172884]
-1.28951	-2.44445	0.000105048	0.000233541	6.80656	A_52_P237414	Anapc2	NM_175300	Mus musculus anaphase promoting complex subunit 2 (Anapc2), mRNA [NM_175300]
-1.28838	-2.44254	3.8485e-05	0.000158451	6.87355	A_52_P634213	Lgtn	NM_010709	Mus musculus ligatin (Lgtn), mRNA [NM_010709]
-1.28778	-2.44152	7.18755e-05	0.000202609	7.78009	A_52_P676819	Bnc1	NM_007562	Mus musculus basonuclin 1 (Bnc1), mRNA [NM_007562]
-1.28654	-2.43943	3.87002e-05	0.000158451	8.58052	A_51_P385054	Pak1	NM_011035	Mus musculus p21 (CDKN1A)-activated kinase 1 (Pak1), mRNA [NM_011035]
-1.28503	-2.43688	5.51357e-05	0.000180798	7.75703	A_52_P654021	Tex261	NM_009357	Mus musculus testis expressed gene 261 (Tex261), mRNA [NM_009357]
-1.28037	-2.42901	0.00022691	0.000312989	11.6005	A_52_P363951	Thbs1	NM_011580	Mus musculus thrombospondin 1 (Thbs1), mRNA [NM_011580]
-1.28008	-2.42853	9.75403e-05	0.000226184	7.40327	A_52_P125354	Slc2a8	NM_019488	Mus musculus solute carrier family 2, (facilitated glucose transporter), member 8 (Slc2a8), mRNA [NM_019488]
-1.27992	-2.42826	4.04311e-05	0.000161272	8.98294	A_52_P527400	Hist3h2bb	NM_206882	Mus musculus histone 3, H2bb (Hist3h2bb), mRNA [NM_206882]
-1.27978	-2.42803	9.39618e-05	0.000220478	12.0262	A_52_P112188	Gnas	NM_010309	Mus musculus GNAS (guanine nucleotide binding protein, alpha stimulating) complex locus (Gnas), mRNA [NM_010309]
-1.27971	-2.4279	5.64924e-05	0.000182884	7.37025	A_52_P392121	Nptxr	NM_028763	Mus musculus neuronal pentraxin receptor (Nptxr), mRNA [NM_028763]
-1.27794	-2.42493	4.11805e-05	0.000161845	8.70384	A_52_P227974	C030019F02Rik	NM_021426	Mus musculus RIKEN cDNA C030019F02 gene (C030019F02Rik), mRNA [NM_021426]
-1.2759	-2.4215	0.000696528	0.000740148	11.0341	A_51_P419613	Pkd2	NM_008861	Mus musculus polycystic kidney disease 2 (Pkd2), mRNA [NM_008861]
-1.27442	-2.41902	0.00012299	0.000239612	12.0486	A_51_P237754	H2-T23	NM_010398	Mus musculus histocompatibility 2, T region locus 23 (H2-T23), mRNA [NM_010398]
-1.2737	-2.4178	0.000817195	0.000846493	6.40936	A_51_P164835	Ppl	NM_008909	Mus musculus periplakin (Ppl), mRNA [NM_008909]
-1.27282	-2.41633	4.15618e-05	0.000162746	6.6911	A_52_P153327	Sept2	NM_010891	Mus musculus septin 2 (Sept2), mRNA [NM_010891]
-1.271	-2.41329	0.000125301	0.000239612	7.78713	A_52_P36616	Cul4a	NM_146207	Mus musculus cullin 4A (Cul4a), mRNA [NM_146207]
-1.26933	-2.41049	6.89259e-05	0.000199899	6.37134	A_51_P391695	Sgpl1	NM_009163	Mus musculus sphingosine phosphate lyase 1 (Sgpl1), mRNA [NM_009163]
-1.26484	-2.40301	0.000226091	0.000312848	7.09202	A_52_P262250	Cenpb	NM_007682	Mus musculus centromere autoantigen B (Cenpb), mRNA [NM_007682]
-1.26407	-2.40173	0.000115073	0.000237944	8.7064	A_52_P285024	Sertad4	NM_198247	Mus musculus SERTA domain containing 4 (Sertad4), mRNA [NM_198247]
-1.26367	-2.40105	0.000106609	0.000233541	7.94085	A_51_P203827	Adrb1	NM_007419	Mus musculus adrenergic receptor, beta 1 (Adrb1), mRNA [NM_007419]
-1.26197	-2.39823	9.28044e-05	0.000220478	8.96515	A_52_P413289	Arl1	NM_025859	Mus musculus ADP-ribosylation factor-like 1 (Arl1), mRNA [NM_025859]
-1.26099	-2.39661	0.000146192	0.000249647	10.76	A_51_P462153	Tpm3	NM_022314	Mus musculus tropomyosin 3, gamma (Tpm3), mRNA [NM_022314]
-1.25985	-2.39471	9.32248e-05	0.000220478	9.16992	A_52_P291588	Fkbp2	NM_008020	Mus musculus FK506 binding protein 2 (Fkbp2), mRNA [NM_008020]
-1.25911	-2.39349	0.000329219	0.000413069	9.88797	A_51_P228171	1700022C02Rik	NM_025495	Mus musculus RIKEN cDNA 1700022C02 gene (1700022C02Rik), mRNA [NM_025495]
-1.25878	-2.39293	5.54709e-05	0.000181341	8.83194	A_51_P490136	Spry1	NM_011896	Mus musculus sprouty homolog 1 (Drosophila) (Spry1), mRNA [NM_011896]
-1.25847	-2.39243	5.30889e-05	0.000177663	7.71384	A_51_P383689	Fkbp5	NM_010220	Mus musculus FK506 binding protein 5 (Fkbp5), mRNA [NM_010220]
-1.25265	-2.38279	0.000129073	0.000239612	6.58269	A_52_P495318	Tomm40	NM_016871	Mus musculus translocase of outer mitochondrial membrane 40 homolog (yeast) (Tomm40), mRNA [NM_016871]
-1.25224	-2.38211	0.000355195	0.00043594	7.6419	A_51_P484111	Matn2	NM_016762	Mus musculus matrilin 2 (Matn2), mRNA [NM_016762]
-1.25169	-2.3812	0.000351874	0.00043236	8.08658	A_52_P93393	BC049816	NM_198612	Mus musculus cDNA sequence BC049816 (BC049816), mRNA [NM_198612]
-1.25119	-2.38037	0.000144985	0.000249379	11.1582	A_52_P380369	D14Ertd668e	NM_199015	Mus musculus DNA segment, Chr 14, ERATO Doi 668, expressed (D14Ertd668e), mRNA [NM_199015]
-1.25102	-2.38009	0.000953909	0.000961102	10.782	A_52_P469345	Espn	NM_207687	Mus musculus espin (Espn), transcript variant 1, mRNA [NM_207687]
-1.25006	-2.37852	4.81291e-05	0.000173233	8.06807	A_52_P335548	Bzw1	NM_025824	Mus musculus basic leucine zipper and W2 domains 1 (Bzw1), mRNA [NM_025824]
-1.24764	-2.37453	0.000851866	0.00087562	7.34997	A_51_P398004	Mbd3	NM_013595	Mus musculus methyl-CpG binding domain protein 3 (Mbd3), mRNA [NM_013595]
-1.24719	-2.37379	9.18936e-05	0.000220478	8.61845	A_51_P233825	Akap1	NM_009648	Mus musculus A kinase (PRKA) anchor protein 1 (Akap1), mRNA [NM_009648]
-1.24565	-2.37126	0.000284414	0.000368532	11.8616	A_52_P162486	Bgn	NM_007542	Mus musculus biglycan (Bgn), mRNA [NM_007542]
-1.2426	-2.36625	5.92997e-05	0.000186995	8.42936	A_52_P34950	Ruvbl1	NM_019685	Mus musculus RuvB-like protein 1 (Ruvbl1), mRNA [NM_019685]
-1.23885	-2.36011	4.98875e-05	0.00017386	7.52684	A_51_P355753	Hic1	NM_010430	Mus musculus hypermethylated in cancer 1 (Hic1), mRNA [NM_010430]
-1.23727	-2.35751	0.000124956	0.000239612	6.25346	A_51_P228722	Sec23a	NM_009147	Mus musculus SEC23A (S. cerevisiae) (Sec23a), mRNA [NM_009147]
-1.23642	-2.35614	0.000115332	0.000237944	9.02164	A_51_P257457	Ltbp2	NM_013589	Mus musculus latent transforming growth factor beta binding protein 2 (Ltbp2), mRNA [NM_013589]
-1.23469	-2.35331	7.30611e-05	0.000202609	9.65323	A_52_P363718	Cct6a	NM_009838	Mus musculus chaperonin subunit 6a (zeta) (Cct6a), mRNA [NM_009838]
-1.23339	-2.35119	5.08648e-05	0.000174198	8.23028	A_52_P371946	Itgb4bp	NM_010579	Mus musculus integrin beta 4 binding protein (Itgb4bp), mRNA [NM_010579]
-1.23327	-2.35099	6.80197e-05	0.000199899	11.2703	A_52_P651235	Hist1h2ai	NM_178182	Mus musculus histone 1, H2ai (Hist1h2ai), mRNA [NM_178182]
-1.23292	-2.35043	0.000180488	0.000276102	7.5452	A_52_P71869	Plec1	NM_201389	Mus musculus plectin 1 (Plec1), transcript variant 6, mRNA [NM_201389]
-1.23238	-2.34955	5.05806e-05	0.00017386	7.16551	A_51_P202911	2810022L02Rik	NM_144882	Mus musculus RIKEN cDNA 2810022L02 gene (2810022L02Rik), mRNA [NM_144882]
-1.23213	-2.34914	8.61606e-05	0.000217451	11.7229	A_51_P165342	Anxa2	NM_007585	Mus musculus annexin A2 (Anxa2), mRNA [NM_007585]
-1.23074	-2.34687	0.000771311	0.000805207	8.42551	A_52_P605846	Cebpb	NM_009883	Mus musculus CCAAT/enhancer binding protein (C/EBP), beta (Cebpb), mRNA [NM_009883]
-1.22995	-2.34559	7.27453e-05	0.000202609	7.69648	A_51_P342916	B3galt1	NM_020283	Mus musculus UDP-Gal:betaGlcNAc beta 1,3-galactosyltransferase, polypeptide 1 (B3galt1), mRNA [NM_020283]
-1.22993	-2.34555	9.04879e-05	0.000220478	7.70686	A_51_P500676	Dmbt1	NM_007769	Mus musculus deleted in malignant brain tumors 1 (Dmbt1), mRNA [NM_007769]
-1.22955	-2.34494	5.80182e-05	0.00018462	8.47132	A_52_P7937	Ppap2a	NM_008903	Mus musculus phosphatidic acid phosphatase 2a (Ppap2a), mRNA [NM_008903]
-1.22888	-2.34385	8.13191e-05	0.000213064	10.7805	A_51_P186703	Fbln5	NM_011812	Mus musculus fibulin 5 (Fbln5), mRNA [NM_011812]
-1.22878	-2.34369	0.000127393	0.000239612	7.26653	A_52_P534749	Npas2	NM_008719	Mus musculus neuronal PAS domain protein 2 (Npas2), mRNA [NM_008719]
-1.22842	-2.3431	0.000158187	0.000261915	9.90192	A_51_P194503	Olfr433	NM_146717	Mus musculus olfactory receptor 433 (Olfr433), mRNA [NM_146717]
-1.22806	-2.34252	0.000358404	0.00043887	7.09953	A_51_P188381	C330018J07Rik	NM_177093	Mus musculus RIKEN cDNA C330018J07 gene (C330018J07Rik), mRNA [NM_177093]
-1.22681	-2.34048	0.000700188	0.00074256	11.8424	A_52_P175897	1500032D16Rik	NM_030087	Mus musculus RIKEN cDNA 1500032D16 gene (1500032D16Rik), mRNA [NM_030087]
-1.22669	-2.3403	5.35149e-05	0.000177663	7.68119	A_52_P586157	Cbfb	NM_022309	Mus musculus core binding factor beta (Cbfb), mRNA [NM_022309]
-1.22129	-2.33155	0.000293469	0.000377065	10.2174	A_51_P381801	Arf5	NM_007480	Mus musculus ADP-ribosylation factor 5 (Arf5), mRNA [NM_007480]
-1.21856	-2.32715	0.000174123	0.000272277	9.49801	A_51_P358112	Fads1	NM_146094	Mus musculus fatty acid desaturase 1 (Fads1), mRNA [NM_146094]
-1.21832	-2.32675	0.000937082	0.000947659	10.3542	A_52_P434549	Acin1	NM_023190	Mus musculus apoptotic chromatin condensation inducer 1 (Acin1), mRNA [NM_023190]
-1.21746	-2.32536	0.000658062	0.000704172	10.847	A_51_P322954	AY078069	NM_172142	Mus musculus cDNA sequence AY078069 (AY078069), mRNA [NM_172142]
-1.21697	-2.32458	0.000272801	0.000356946	8.02946	A_51_P405280	Klf7	NM_033563	Mus musculus Kruppel-like factor 7 (ubiquitous) (Klf7), mRNA [NM_033563]
-1.21524	-2.3218	0.000117325	0.00023799	11.3876	A_52_P420479	Hand2	NM_010402	Mus musculus heart and neural crest derivatives expressed transcript 2 (Hand2), mRNA [NM_010402]
-1.21455	-2.32068	8.35216e-05	0.000215606	9.626	A_52_P35048	Serpinf1	NM_011340	Mus musculus serine (or cysteine) proteinase inhibitor, clade F, member 1 (Serpinf1), mRNA [NM_011340]
-1.21399	-2.31978	0.000511511	0.00057863	11.0155	A_51_P336830	Fabp4	NM_024406	Mus musculus fatty acid binding protein 4, adipocyte (Fabp4), mRNA [NM_024406]
-1.21257	-2.3175	0.000345789	0.000428329	7.67352	A_52_P409833	Plat	NM_008872	Mus musculus plasminogen activator, tissue (Plat), mRNA [NM_008872]
-1.21202	-2.31662	8.64468e-05	0.000217451	7.26448	A_51_P509223	Arfgap1	NM_145760	Mus musculus ADP-ribosylation factor GTPase activating protein 1 (Arfgap1), mRNA [NM_145760]
-1.21018	-2.31366	5.63948e-05	0.000182884	6.6613	A_52_P61758	Kctd5	NM_027008	Mus musculus potassium channel tetramerisation domain containing 5 (Kctd5), mRNA [NM_027008]
-1.20995	-2.3133	0.000377854	0.000455898	9.27844	A_52_P477369	Csnk1d	NM_139059	Mus musculus casein kinase 1, delta (Csnk1d), transcript variant 1, mRNA [NM_139059]
-1.20953	-2.31263	6.29117e-05	0.000193255	11.2179	A_51_P515452	Fkbpl	NM_019873	Mus musculus FK506 binding protein-like (Fkbpl), mRNA [NM_019873]
-1.20912	-2.31196	0.000113549	0.000237078	8.33936	A_52_P597264	Oxt	NM_011025	Mus musculus oxytocin (Oxt), mRNA [NM_011025]
-1.20893	-2.31166	0.000111873	0.000234956	6.8071	A_52_P499082	Txndc1	NM_028339	Mus musculus thioredoxin domain containing 1 (Txndc1), mRNA [NM_028339]
-1.2077	-2.30969	5.70671e-05	0.000183749	10.2865	A_51_P386080	Nrbf1	NM_025297	Mus musculus nuclear receptor binding factor 1 (Nrbf1), mRNA [NM_025297]
-1.20655	-2.30786	0.000883268	0.00089925	6.04078	A_51_P481052	2700083B06Rik	NM_026531	Mus musculus RIKEN cDNA 2700083B06 gene (2700083B06Rik), mRNA [NM_026531]
-1.20547	-2.30612	5.80128e-05	0.00018462	10.0211	A_52_P225570	Parva	NM_020606	Mus musculus parvin, alpha (Parva), mRNA [NM_020606]
-1.2053	-2.30586	0.000151123	0.000254841	8.69524	A_51_P107302	Cav1	NM_007616	Mus musculus caveolin, caveolae protein (Cav), mRNA [NM_007616]
-1.20407	-2.30388	7.31169e-05	0.000202609	8.4891	A_52_P202725	Rragc	NM_017475	Mus musculus Ras-related GTP binding C (Rragc), mRNA [NM_017475]
-1.2036	-2.30313	7.8943e-05	0.000209405	9.29614	A_52_P79513	Zfp84	NM_023750	Mus musculus zinc finger protein 84 (Zfp84), mRNA [NM_023750]
-1.20333	-2.3027	0.000570042	0.000632131	7.94338	A_52_P10195	Kifc3	NM_010631	Mus musculus kinesin family member C3 (Kifc3), mRNA [NM_010631]
-1.20292	-2.30206	7.99889e-05	0.000211111	7.89002	A_51_P166740	Kcnj4	NM_008427	Mus musculus potassium inwardly-rectifying channel, subfamily J, member 4 (Kcnj4), mRNA [NM_008427]
-1.1983	-2.29469	0.000130389	0.000239612	8.44463	A_51_P259038	9430097H08Rik	NM_153600	Mus musculus RIKEN cDNA 9430097H08 gene (9430097H08Rik), mRNA [NM_153600]
-1.19803	-2.29426	9.42549e-05	0.000220478	7.24233	A_52_P240712	Cml2	NM_053096	Mus musculus camello-like 2 (Cml2), mRNA [NM_053096]
-1.19631	-2.29153	0.000222972	0.000309657	12.1705	A_51_P243134	Adcy6	NM_007405	Mus musculus adenylate cyclase 6 (Adcy6), mRNA [NM_007405]
-1.19561	-2.29042	9.08872e-05	0.000220478	9.36619	A_52_P484081	Ube2v1	NM_023230	Mus musculus ubiquitin-conjugating enzyme E2 variant 1 (Ube2v1), mRNA [NM_023230]
-1.19497	-2.28939	6.50604e-05	0.000195914	8.44242	A_51_P467224	Fbn1	NM_007993	Mus musculus fibrillin 1 (Fbn1), mRNA [NM_007993]
-1.19357	-2.28718	7.8792e-05	0.000209405	9.37661	A_51_P436051	1110005F07Rik	NM_025383	Mus musculus RIKEN cDNA 1110005F07 gene (1110005F07Rik), mRNA [NM_025383]
-1.19101	-2.28313	8.60928e-05	0.000217451	13.3237	A_51_P241269	Actg2	NM_009610	Mus musculus actin, gamma 2, smooth muscle, enteric (Actg2), mRNA [NM_009610]
-1.1892	-2.28026	0.000109223	0.000234956	11.5036	A_51_P376321	Xylt2	NM_145828	Mus musculus xylosyltransferase II (Xylt2), mRNA [NM_145828]
-1.18838	-2.27897	0.000100237	0.000228571	9.09203	A_52_P209184	Csrp1	NM_007791	Mus musculus cysteine and glycine-rich protein 1 (Csrp1), mRNA [NM_007791]
-1.18757	-2.2777	8.8419e-05	0.000220326	8.30518	A_52_P459564	Itga2b	NM_010575	Mus musculus integrin alpha 2b (Itga2b), mRNA [NM_010575]
-1.18627	-2.27564	6.56329e-05	0.000197083	8.82665	A_52_P512196	Rpo1-3	NM_181730	Mus musculus RNA polymerase 1-3 (Rpo1-3), mRNA [NM_181730]
-1.18526	-2.27405	0.000119917	0.000238218	7.04117	A_51_P488928	Pscd3	NM_011182	Mus musculus pleckstrin homology, Sec7 and coiled-coil domains 3 (Pscd3), mRNA [NM_011182]
-1.18434	-2.2726	6.64547e-05	0.00019851	7.10262	A_51_P326685	A930016D02Rik	NM_176920	Mus musculus RIKEN cDNA A930016D02 gene (A930016D02Rik), mRNA [NM_176920]
-1.18392	-2.27193	9.86257e-05	0.000227842	6.3592	A_52_P613808	Zbtb7	NM_010731	Mus musculus zinc finger and BTB domain containing 7 (Zbtb7), mRNA [NM_010731]
-1.18337	-2.27106	0.000233429	0.000319508	6.67512	A_51_P265495	Ly6a	NM_010738	Mus musculus lymphocyte antigen 6 complex, locus A (Ly6a), mRNA [NM_010738]
-1.18242	-2.26957	8.57566e-05	0.000217451	8.97532	A_52_P225207	Bak1	NM_007523	Mus musculus BCL2-antagonist/killer 1 (Bak1), mRNA [NM_007523]
-1.18108	-2.26746	0.000554679	0.000618302	10.2201	A_51_P508640	Tnfsf7	NM_011617	Mus musculus tumor necrosis factor (ligand) superfamily, member 7 (Tnfsf7), mRNA [NM_011617]
-1.18024	-2.26615	0.000206137	0.000293423	6.79298	A_52_P87900	BC055107	NM_183187	Mus musculus cDNA sequence BC055107 (BC055107), mRNA [NM_183187]
-1.17966	-2.26523	6.97495e-05	0.000199899	7.30809	A_52_P463365	Ptk9	NM_008971	Mus musculus protein tyrosine kinase 9 (Ptk9), mRNA [NM_008971]
-1.17473	-2.2575	0.000165922	0.000268355	7.82868	A_51_P292116	Ica1	NM_010492	Mus musculus islet cell autoantigen 1 (Ica1), mRNA [NM_010492]
-1.17293	-2.25469	6.82043e-05	0.000199899	7.18834	A_52_P487599	BC051244	NM_178413	Mus musculus cDNA sequence BC051244 (BC051244), mRNA [NM_178413]
-1.17219	-2.25353	0.000107005	0.000233635	7.33126	A_51_P116906	Rapgef3	NM_144850	Mus musculus Rap guanine nucleotide exchange factor (GEF) 3 (Rapgef3), mRNA [NM_144850]
-1.1718	-2.25293	0.00045978	0.000530783	8.10037	A_52_P213402	Dhx34	NM_027883	Mus musculus DEAH (Asp-Glu-Ala-His) box polypeptide 34 (Dhx34), mRNA [NM_027883]
-1.17179	-2.25292	7.28186e-05	0.000202609	7.39942	A_52_P479179	Cnot8	NM_026949	Mus musculus CCR4-NOT transcription complex, subunit 8 (Cnot8), mRNA [NM_026949]
-1.17123	-2.25204	0.000110212	0.000234956	8.65261	A_51_P196514	Gdi2	NM_008111	Mus musculus guanosine diphosphate (GDP) dissociation inhibitor 2 (Gdi2), mRNA [NM_008111]
-1.17083	-2.25141	7.17559e-05	0.000202609	8.8285	A_52_P566605	Hsd17b7	NM_010476	Mus musculus hydroxysteroid (17-beta) dehydrogenase 7 (Hsd17b7), mRNA [NM_010476]
-1.16889	-2.24839	0.000425288	0.000500697	9.00901	A_52_P427449	Pdzx	NM_018832	Mus musculus PDZ domain containing, X chromosome (Pdzx), mRNA [NM_018832]
-1.16748	-2.24619	0.00038848	0.000464525	6.52225	A_51_P148838	Ugcgl1	NM_198899	Mus musculus UDP-glucose ceramide glucosyltransferase-like 1 (Ugcgl1), mRNA [NM_198899]
-1.16646	-2.2446	0.000874458	0.000892833	13.6662	A_51_P262670	Rnpc1	NM_019547	Mus musculus RNA-binding region (RNP1, RRM) containing 1 (Rnpc1), mRNA [NM_019547]
-1.1638	-2.24046	0.000204307	0.000291206	11.5501	A_52_P147903	D130054N24Rik	NM_178709	Mus musculus RIKEN cDNA D130054N24 gene (D130054N24Rik), mRNA [NM_178709]
-1.16371	-2.24032	7.24136e-05	0.000202609	9.29812	A_51_P458067	P4ha1	NM_011030	Mus musculus procollagen-proline, 2-oxoglutarate 4-dioxygenase (proline 4-hydroxylase), alpha 1 polypeptide (P4ha1), mRNA [NM_011030]
-1.16333	-2.23974	8.26185e-05	0.000214753	6.19386	A_51_P332717	Ugcg	NM_011673	Mus musculus UDP-glucose ceramide glucosyltransferase (Ugcg), mRNA [NM_011673]
-1.16262	-2.23864	7.50177e-05	0.0002051	8.69988	A_52_P484442	Zfp27	NM_011754	Mus musculus zinc finger protein 27 (Zfp27), mRNA [NM_011754]
-1.16166	-2.23715	0.000624264	0.000675443	7.06449	A_51_P362328	Tcfcp2l3	NM_026496	Mus musculus transcription factor CP2-like 3 (Tcfcp2l3), mRNA [NM_026496]
-1.15856	-2.23234	0.000119486	0.000238218	6.9225	A_52_P425416	Pnoc	NM_010932	Mus musculus prepronociceptin (Pnoc), mRNA [NM_010932]
-1.15796	-2.23142	0.000144142	0.000249379	10.5409	A_51_P261718	Acly	NM_134037	Mus musculus ATP citrate lyase (Acly), mRNA [NM_134037]
-1.15712	-2.23011	0.000964612	0.000969145	7.70593	A_51_P358462	4930579J09Rik	NM_133689	Mus musculus RIKEN cDNA 4930579J09 gene (4930579J09Rik), mRNA [NM_133689]
-1.15659	-2.2293	7.8242e-05	0.000209043	7.82994	A_52_P543965	4932418E24Rik	NM_177841	Mus musculus RIKEN cDNA 4932418E24 gene (4932418E24Rik), mRNA [NM_177841]
-1.1551	-2.227	0.000334921	0.000417772	6.88999	A_51_P399845	Fgf2	NM_008006	Mus musculus fibroblast growth factor 2 (Fgf2), mRNA [NM_008006]
-1.15493	-2.22674	0.000144361	0.000249379	8.33518	A_52_P18665	Dtnbp1	NM_025772	Mus musculus dystrobrevin binding protein 1 (Dtnbp1), mRNA [NM_025772]
-1.15443	-2.22596	7.71974e-05	0.000207735	6.11368	A_51_P450226	Kpna4	NM_008467	Mus musculus karyopherin (importin) alpha 4 (Kpna4), mRNA [NM_008467]
-1.15216	-2.22246	0.000592341	0.000647457	12.6882	A_51_P317141	Col2a1	NM_031163	Mus musculus procollagen, type II, alpha 1 (Col2a1), mRNA [NM_031163]
-1.14822	-2.2164	8.27195e-05	0.000214753	8.45639	A_51_P168524	Mobk1b	NM_145571	Mus musculus MOB1, Mps One Binder kinase activator-like 1B (yeast) (Mobk1b), mRNA [NM_145571]
-1.14777	-2.21572	0.000495611	0.000563626	10.6029	A_52_P277854	Snrpb	NM_009225	Mus musculus small nuclear ribonucleoprotein B (Snrpb), mRNA [NM_009225]
-1.14555	-2.21231	0.000601803	0.000655699	11.43	A_51_P373619	Mbl1	NM_010775	Mus musculus mannose binding lectin, liver (A) (Mbl1), mRNA [NM_010775]
-1.14382	-2.20966	0.000114287	0.000237228	8.17367	A_51_P278282	Tnfrsf1b	NM_011610	Mus musculus tumor necrosis factor receptor superfamily, member 1b (Tnfrsf1b), mRNA [NM_011610]
-1.14217	-2.20713	0.000129029	0.000239612	6.45768	A_51_P113773	2410170E21Rik	NM_029420	Mus musculus RIKEN cDNA 2410170E21 gene (2410170E21Rik), mRNA [NM_029420]
-1.14077	-2.20498	0.000282834	0.000367375	6.30259	A_52_P211889	1110051B16Rik	NM_183389	Mus musculus RIKEN cDNA 1110051B16 gene (1110051B16Rik), mRNA [NM_183389]
-1.14039	-2.2044	0.000303503	0.000386244	9.46115	A_52_P449768	Paics	NM_025939	Mus musculus phosphoribosylaminoimidazole carboxylase, phosphoribosylaminoribosylaminoimidazole, succinocarboxamide synthetase (Paics), mRNA [NM_025939]
-1.13535	-2.19672	0.000129605	0.000239612	8.34077	A_52_P393306	Snap23	NM_009222	Mus musculus synaptosomal-associated protein 23 (Snap23), mRNA [NM_009222]
-1.13481	-2.1959	0.000975151	0.000976979	8.5919	A_51_P398525	Fn3k	NM_022014	Mus musculus fructosamine 3 kinase (Fn3k), mRNA [NM_022014]
-1.1336	-2.19405	0.000107092	0.000233635	7.05857	A_51_P337451	Hs6st2	NM_015819	Mus musculus heparan sulfate 6-O-sulfotransferase 2 (Hs6st2), mRNA [NM_015819]
-1.13347	-2.19385	9.2948e-05	0.000220478	9.07293	A_51_P231979	Anxa6	NM_013472	Mus musculus annexin A6 (Anxa6), mRNA [NM_013472]
-1.13312	-2.19333	0.000110712	0.000234956	6.84671	A_52_P463271	Gmds	NM_146041	Mus musculus GDP-mannose 4, 6-dehydratase (Gmds), mRNA [NM_146041]
-1.13269	-2.19267	0.000430523	0.000505746	11.4577	A_51_P100856	Fn1	NM_010233	Mus musculus fibronectin 1 (Fn1), mRNA [NM_010233]
-1.13038	-2.18916	8.54272e-05	0.000217451	10.4129	A_51_P450487	Sqle	NM_009270	Mus musculus squalene epoxidase (Sqle), mRNA [NM_009270]
-1.12685	-2.18381	0.000144995	0.000249379	8.4278	A_51_P357474	Atp6v1a1	NM_007508	Mus musculus ATPase, H+ transporting, V1 subunit A, isoform 1 (Atp6v1a1), mRNA [NM_007508]
-1.12644	-2.1832	0.000265004	0.000348879	6.35609	A_51_P371740	Havcr1	NM_134248	Mus musculus hepatitis A virus cellular receptor 1 (Havcr1), mRNA [NM_134248]
-1.12623	-2.18287	0.000690224	0.00073491	6.36288	A_52_P147487	Col13a1	NM_007731	Mus musculus procollagen, type XIII, alpha 1 (Col13a1), mRNA [NM_007731]
-1.12597	-2.18248	0.000849521	0.00087405	7.50368	A_52_P224104	Calm1	NM_009790	Mus musculus calmodulin 1 (Calm1), mRNA [NM_009790]
-1.12528	-2.18144	0.000301431	0.00038537	11.8659	A_51_P406077	1110001J03Rik	NM_025363	Mus musculus RIKEN cDNA 1110001J03 gene (1110001J03Rik), mRNA [NM_025363]
-1.12499	-2.18099	0.000808243	0.000840478	6.07027	A_52_P594584	Speer2	NM_173069	Mus musculus spermatogenesis associated glutamate (E)-rich protein 2 (Speer2), mRNA [NM_173069]
-1.12372	-2.17908	0.000200325	0.000288432	8.37804	A_51_P314264	Ssr2	NM_025448	Mus musculus signal sequence receptor, beta (Ssr2), mRNA [NM_025448]
-1.12193	-2.17638	0.000110913	0.000234956	12.9737	A_51_P207636	Atp5b	NM_016774	Mus musculus ATP synthase, H+ transporting mitochondrial F1 complex, beta subunit (Atp5b), mRNA [NM_016774]
-1.12184	-2.17624	0.000126459	0.000239612	10.9116	A_51_P327825	Ppib	NM_011149	Mus musculus peptidylprolyl isomerase B (Ppib), mRNA [NM_011149]
-1.12175	-2.17611	0.000195907	0.000284321	7.35359	A_51_P221460	Ormdl3	NM_025661	Mus musculus ORM1-like 3 (S. cerevisiae) (Ormdl3), mRNA [NM_025661]
-1.11977	-2.17313	9.23457e-05	0.000220478	8.26245	A_52_P484807	Amd1	NM_009665	Mus musculus S-adenosylmethionine decarboxylase 1 (Amd1), mRNA [NM_009665]
-1.11915	-2.17219	0.000391766	0.000467501	7.66456	A_51_P373583	Olfr1342	NM_146713	Mus musculus olfactory receptor 1342 (Olfr1342), mRNA [NM_146713]
-1.11778	-2.17013	9.31046e-05	0.000220478	8.18551	A_52_P583155	0610042I15Rik	NM_019661	Mus musculus RIKEN cDNA 0610042I15 gene (0610042I15Rik), mRNA [NM_019661]
-1.11726	-2.16935	0.000120056	0.000238218	8.65148	A_51_P267370	Itm2c	NM_022417	Mus musculus integral membrane protein 2C (Itm2c), mRNA [NM_022417]
-1.11579	-2.16714	9.41493e-05	0.000220478	11.1581	A_51_P246854	Acta1	NM_009606	Mus musculus actin, alpha 1, skeletal muscle (Acta1), mRNA [NM_009606]
-1.11503	-2.166	0.000539269	0.000604909	6.69215	A_52_P180726	2410018C17Rik	NM_178390	Mus musculus RIKEN cDNA 5430419M09 gene (5430419M09Rik), mRNA [NM_178390]
-1.1138	-2.16416	0.000110446	0.000234956	8.45119	A_51_P371323	Snx9	NM_025664	Mus musculus sorting nexin 9 (Snx9), mRNA [NM_025664]
-1.11337	-2.16351	9.42005e-05	0.000220478	8.91037	A_52_P176361	Hist1h2bm	NM_178200	Mus musculus histone 1, H2bm (Hist1h2bm), mRNA [NM_178200]
-1.1125	-2.16221	0.000700096	0.00074256	7.77057	A_52_P393396	Pabpc4	NM_148917	Mus musculus poly A binding protein, cytoplasmic 4 (Pabpc4), transcript variant 2, mRNA [NM_148917]
-1.11245	-2.16212	0.000186302	0.000278427	11.3414	A_51_P477768	MGC67311	NM_198616	Mus musculus Unknown (protein for MGC:67311) (MGC67311), mRNA [NM_198616]
-1.11228	-2.16187	0.00014792	0.000252195	10.613	A_52_P528456	3110001A13Rik	NM_025626	Mus musculus RIKEN cDNA 3110001A13 gene (3110001A13Rik), mRNA [NM_025626]
-1.11147	-2.16066	0.000293051	0.000377065	11.2834	A_52_P12877	Hspa8	NM_031165	Mus musculus heat shock protein 8 (Hspa8), mRNA [NM_031165]
-1.1113	-2.1604	0.00011899	0.000238204	8.60903	A_52_P354390	Snrpn	NM_013670	Mus musculus small nuclear ribonucleoprotein N (Snrpn), mRNA [NM_013670]
-1.10734	-2.15449	0.000576367	0.000636081	10.7489	A_52_P50090	Sfrs5	NM_009159	Mus musculus splicing factor, arginine/serine-rich 5 (SRp40, HRS) (Sfrs5), mRNA [NM_009159]
-1.10701	-2.15399	0.000174916	0.00027258	7.33669	A_52_P436590	Wbscr17	NM_145218	Mus musculus Williams-Beuren syndrome chromosome region 17 homolog (human) (Wbscr17), mRNA [NM_145218]
-1.10654	-2.15329	9.8682e-05	0.000227842	6.29371	A_51_P217465	C79267	NM_183148	Mus musculus expressed sequence C79267 (C79267), mRNA [NM_183148]
-1.10627	-2.15288	0.000110798	0.000234956	7.50031	A_51_P134468	D17H6S56E-5	NM_033075	Mus musculus DNA segment, Chr 17, human D6S56E 5 (D17H6S56E-5), mRNA [NM_033075]
-1.10509	-2.15112	0.000318361	0.000401804	6.64783	A_51_P465809	Slc30a9	NM_178651	Mus musculus solute carrier family 30 (zinc transporter), member 9 (Slc30a9), mRNA [NM_178651]
-1.10404	-2.14956	0.000185164	0.000278427	10.5109	A_51_P254541	Bax	NM_007527	Mus musculus Bcl2-associated X protein (Bax), mRNA [NM_007527]
-1.10225	-2.14689	0.000423468	0.000499655	9.50532	A_52_P601240	Atp6v0c	NM_009729	Mus musculus ATPase, H+ transporting, V0 subunit C (Atp6v0c), mRNA [NM_009729]
-1.10169	-2.14606	0.000321984	0.000405419	11.3385	A_52_P647576	Uncx4.1	NM_013702	Mus musculus Unc4.1 homeobox (C. elegans) (Uncx4.1), mRNA [NM_013702]
-1.10125	-2.14541	0.000520481	0.000587533	6.55477	A_52_P305683	C920005C14Rik	NM_177391	Mus musculus RIKEN cDNA C920005C14 gene (C920005C14Rik), mRNA [NM_177391]
-1.10104	-2.1451	0.000735793	0.000774938	9.02435	A_51_P309530	5730521E12Rik	NM_025684	Mus musculus RIKEN cDNA 5730521E12 gene (5730521E12Rik), mRNA [NM_025684]
-1.10095	-2.14495	0.000248163	0.000332022	8.85955	A_51_P461877	Thbs2	NM_011581	Mus musculus thrombospondin 2 (Thbs2), mRNA [NM_011581]
-1.10027	-2.14395	0.000236416	0.000321537	10.4279	A_52_P35960	Ctsd	NM_009983	Mus musculus cathepsin D (Ctsd), mRNA [NM_009983]
-1.09763	-2.14003	0.000111612	0.000234956	7.86948	A_51_P495492	Stx4a	NM_009294	Mus musculus syntaxin 4A (placental) (Stx4a), mRNA [NM_009294]
-1.09729	-2.13952	0.000861811	0.000882449	6.27372	A_51_P294550	Stx5a	NM_019829	Mus musculus syntaxin 5A (Stx5a), mRNA [NM_019829]
-1.09707	-2.1392	0.000279504	0.000363934	9.08598	A_51_P412640	5730568A12Rik	NM_025689	Mus musculus RIKEN cDNA 5730568A12 gene (5730568A12Rik), mRNA [NM_025689]
-1.09435	-2.13517	0.00013135	0.000239612	9.2607	A_51_P364786	U2af1	NM_024187	Mus musculus U2 small nuclear ribonucleoprotein auxiliary factor (U2AF) 1 (U2af1), mRNA [NM_024187]
-1.09378	-2.13432	0.000106523	0.000233541	6.62424	A_52_P664467	D11Ertd730e	NM_148673	Mus musculus DNA segment, Chr 11, ERATO Doi 730, expressed (D11Ertd730e), transcript variant 1, mRNA [NM_148673]
-1.0936	-2.13406	0.000382102	0.000458951	9.67477	A_52_P363920	Psmd2	NM_134101	Mus musculus proteasome (prosome, macropain) 26S subunit, non-ATPase, 2 (Psmd2), mRNA [NM_134101]
-1.09321	-2.13348	0.000131082	0.000239612	8.42937	A_52_P407220	Picalm	NM_146194	Mus musculus phosphatidylinositol binding clathrin assembly protein (Picalm), mRNA [NM_146194]
-1.09235	-2.13222	0.000169948	0.00026978	12.519	A_51_P416419	Calr	NM_007591	Mus musculus calreticulin (Calr), mRNA [NM_007591]
-1.0914	-2.13081	0.000123216	0.000239612	7.28525	A_52_P512301	Hes6	NM_019479	Mus musculus hairy and enhancer of split 6 (Drosophila) (Hes6), mRNA [NM_019479]
-1.09106	-2.1303	0.000381361	0.000458577	11.6798	A_51_P242143	Canx	NM_007597	Mus musculus calnexin (Canx), mRNA [NM_007597]
-1.09008	-2.12886	0.000369861	0.00044777	6.75036	A_52_P224723	4932415D10Rik	NM_172789	Mus musculus RIKEN cDNA 4932415D10 gene (4932415D10Rik), mRNA [NM_172789]
-1.08974	-2.12836	0.000129931	0.000239612	8.06973	A_51_P290986	Dhcr7	NM_007856	Mus musculus 7-dehydrocholesterol reductase (Dhcr7), mRNA [NM_007856]
-1.08816	-2.12603	0.000108952	0.000234956	7.44634	A_52_P356698	Shox2	NM_013665	Mus musculus short stature homeobox 2 (Shox2), mRNA [NM_013665]
-1.08804	-2.12585	0.000178141	0.000274004	12.2394	A_51_P489192	Postn	NM_015784	Mus musculus periostin, osteoblast specific factor (Postn), mRNA [NM_015784]
-1.08802	-2.12581	0.000194493	0.000284321	9.25337	A_52_P414692	Eif3s9	NM_133916	Mus musculus eukaryotic translation initiation factor 3, subunit 9 (eta) (Eif3s9), mRNA [NM_133916]
-1.08788	-2.12562	0.000108095	0.000234598	7.19979	A_52_P625102	B230206H07Rik	NM_177280	Mus musculus RIKEN cDNA B230206H07 gene (B230206H07Rik), mRNA [NM_177280]
-1.08611	-2.12301	0.000110518	0.000234956	8.41277	A_51_P427505	Golph3	NM_025673	Mus musculus golgi phosphoprotein 3 (Golph3), mRNA [NM_025673]
-1.08563	-2.1223	0.000217508	0.000305942	6.48792	A_51_P508159	Cyp11b2	NM_009991	Mus musculus cytochrome P450, family 11, subfamily b, polypeptide 2 (Cyp11b2), mRNA [NM_009991]
-1.0855	-2.12212	0.000437415	0.000510091	9.52434	A_52_P69998	Kdelr2	NM_025841	Mus musculus KDEL (Lys-Asp-Glu-Leu) endoplasmic reticulum protein retention receptor 2 (Kdelr2), mRNA [NM_025841]
-1.08452	-2.12067	0.000115386	0.000237944	8.01616	A_51_P415647	Tardbp	NM_145556	Mus musculus TAR DNA binding protein (Tardbp), mRNA [NM_145556]
-1.084	-2.11991	0.00013278	0.000240845	7.83511	A_52_P15008	Mapkapk2	NM_008551	Mus musculus MAP kinase-activated protein kinase 2 (Mapkapk2), mRNA [NM_008551]
-1.0814	-2.11609	0.000126383	0.000239612	6.96065	A_51_P432930	Trappc3	NM_013718	Mus musculus trafficking protein particle complex 3 (Trappc3), mRNA [NM_013718]
-1.0813	-2.11594	0.000177762	0.000274004	6.99985	A_51_P238455	Cdh4	NM_009867	Mus musculus cadherin 4 (Cdh4), mRNA [NM_009867]
-1.08123	-2.11584	0.000459489	0.000530783	8.56653	A_51_P425047	Srpx2	NM_026838	Mus musculus sushi-repeat-containing protein, X-linked 2 (Srpx2), mRNA [NM_026838]
-1.07733	-2.11012	0.000117132	0.00023799	6.86924	A_51_P498093	Hes1	NM_008235	Mus musculus hairy and enhancer of split 1 (Drosophila) (Hes1), mRNA [NM_008235]
-1.07686	-2.10944	0.000122945	0.000239612	7.02967	A_52_P90265	Ucp2	NM_011671	Mus musculus uncoupling protein 2, mitochondrial (Ucp2), mRNA [NM_011671]
-1.07636	-2.10871	0.00011759	0.000238076	7.80535	A_52_P13612	Bnip3l	NM_009761	Mus musculus BCL2/adenovirus E1B 19kDa-interacting protein 3-like (Bnip3l), mRNA [NM_009761]
-1.07614	-2.10839	0.000121192	0.00023859	6.52789	A_51_P232617	4931427F14Rik	NM_028892	Mus musculus RIKEN cDNA 4931427F14 gene (4931427F14Rik), mRNA [NM_028892]
-1.07586	-2.10797	0.000133447	0.000241379	6.55809	A_52_P637689	Spred1	NM_033524	Mus musculus sprouty protein with EVH-1 domain 1, related sequence (Spred1), mRNA [NM_033524]
-1.0742	-2.10555	0.000141137	0.000249379	9.40301	A_52_P486702	G3bp	NM_013716	Mus musculus Ras-GTPase-activating protein SH3-domain binding protein (G3bp), mRNA [NM_013716]
-1.07356	-2.10462	0.000134462	0.000242395	7.81945	A_52_P684214	Rab8a	NM_023126	Mus musculus RAB8A, member RAS oncogene family (Rab8a), mRNA [NM_023126]
-1.07329	-2.10422	0.000120076	0.000238218	6.05428	A_52_P197826	H2-T22	NM_010397	Mus musculus histocompatibility 2, T region locus 22 (H2-T22), mRNA [NM_010397]
-1.0726	-2.10322	0.000649351	0.000696245	10.3025	A_51_P463497	Rnh1	NM_145135	Mus musculus ribonuclease/angiogenin inhibitor 1 (Rnh1), mRNA [NM_145135]
-1.07244	-2.10299	0.00020398	0.000291127	11.8473	A_51_P337412	Efemp1	NM_146015	Mus musculus epidermal growth factor-containing fibulin-like extracellular matrix protein 1 (Efemp1), mRNA [NM_146015]
-1.07216	-2.10258	0.000118966	0.000238204	6.42321	A_51_P282584	4832415H08Rik	NM_177068	Mus musculus RIKEN cDNA 4832415H08 gene (4832415H08Rik), mRNA [NM_177068]
-1.07203	-2.10238	0.000118337	0.000238204	7.52979	A_52_P432289	Asph	NM_023066	Mus musculus aspartate-beta-hydroxylase (Asph), mRNA [NM_023066]
-1.07162	-2.10179	0.000125833	0.000239612	8.3731	A_52_P344376	Eif4a2	NM_013506	Mus musculus eukaryotic translation initiation factor 4A2 (Eif4a2), mRNA [NM_013506]
-1.07106	-2.10098	0.000118341	0.000238204	8.11092	A_51_P238943	5930405J04Rik	NM_198160	Mus musculus RIKEN cDNA 5930405J04 gene (5930405J04Rik), mRNA [NM_198160]
-1.07047	-2.10012	0.000952556	0.000960644	8.47802	A_52_P45738	Trim35	NM_029979	Mus musculus tripartite motif-containing 35 (Trim35), mRNA [NM_029979]
-1.07016	-2.09967	0.00015573	0.000258946	9.05439	A_51_P103659	Tubb2	NM_009450	Mus musculus tubulin, beta 2 (Tubb2), mRNA [NM_009450]
-1.06886	-2.09777	0.00012084	0.00023859	8.25471	A_52_P591431	G430041M01Rik	NM_198102	Mus musculus RIKEN cDNA G430041M01 gene (G430041M01Rik), mRNA [NM_198102]
-1.06874	-2.09761	0.000937293	0.000947659	7.41793	A_51_P511250	4732473B16Rik	NM_175307	Mus musculus RIKEN cDNA 4732473B16 gene (4732473B16Rik), mRNA [NM_175307]
-1.06736	-2.0956	0.000381134	0.000458577	9.11457	A_51_P255365	Cited1	NM_007709	Mus musculus Cbp/p300-interacting transactivator with Glu/Asp-rich carboxy-terminal domain 1 (Cited1), mRNA [NM_007709]
-1.06562	-2.09307	0.000166761	0.000268881	9.60604	A_52_P642239	Pik3ap1	NM_031376	Mus musculus phosphoinositide-3-kinase adaptor protein 1 (Pik3ap1), mRNA [NM_031376]
-1.06555	-2.09296	0.000377199	0.000455622	10.227	A_51_P224564	Ppm1f	NM_176833	Mus musculus protein phosphatase 1F (PP2C domain containing) (Ppm1f), mRNA [NM_176833]
-1.06492	-2.09206	0.000351089	0.000431892	7.3676	A_51_P335702	4930511J11Rik	NM_029070	Mus musculus RIKEN cDNA 4930511J11 gene (4930511J11Rik), mRNA [NM_029070]
-1.06401	-2.09073	0.00012333	0.000239612	9.74039	A_52_P120424	Vcp	NM_009503	Mus musculus valosin containing protein (Vcp), mRNA [NM_009503]
-1.06362	-2.09017	0.000177794	0.000274004	9.38499	A_51_P305896	Cftr	NM_021050	Mus musculus cystic fibrosis transmembrane conductance regulator homolog (Cftr), mRNA [NM_021050]
-1.06345	-2.08992	0.000262755	0.000346771	10.5396	A_51_P374468	Hbb-b1	NM_008220	Mus musculus hemoglobin, beta adult major chain (Hbb-b1), mRNA [NM_008220]
-1.06333	-2.08975	0.000132781	0.000240845	9.60371	A_51_P151271	Eif4b	NM_145625	Mus musculus eukaryotic translation initiation factor 4B (Eif4b), mRNA [NM_145625]
-1.06264	-2.08875	0.000164404	0.00026684	7.24556	A_51_P485479	Bat2	NM_020027	Mus musculus HLA-B associated transcript 2 (Bat2), mRNA [NM_020027]
-1.06106	-2.08646	0.000148289	0.000252422	7.47898	A_52_P461378	2310061B02Rik	NM_027154	Mus musculus RIKEN cDNA 2310061B02 gene (2310061B02Rik), mRNA [NM_027154]
-1.061	-2.08638	0.000424739	0.000500601	7.49448	A_51_P380970	Efnb2	NM_010111	Mus musculus ephrin B2 (Efnb2), mRNA [NM_010111]
-1.05686	-2.0804	0.000582899	0.000641729	8.93939	A_51_P344606	Prph1	NM_013639	Mus musculus peripherin 1 (Prph1), mRNA [NM_013639]
-1.05511	-2.07788	0.000889938	0.000904319	10.4183	A_51_P487010	Pou3f2	NM_008899	Mus musculus POU domain, class 3, transcription factor 2 (Pou3f2), mRNA [NM_008899]
-1.05505	-2.07779	0.000218983	0.000306144	8.15583	A_52_P355398	Dars	NM_177445	Mus musculus aspartyl-tRNA synthetase (Dars), mRNA [NM_177445]
-1.05466	-2.07723	0.000130773	0.000239612	9.01857	A_51_P125535	Ppp2cb	NM_017374	Mus musculus protein phosphatase 2a, catalytic subunit, beta isoform (Ppp2cb), mRNA [NM_017374]
-1.05412	-2.07644	0.000132927	0.000240845	10.2625	A_51_P420045	Ebag9	NM_019480	Mus musculus estrogen receptor-binding fragment-associated gene 9 (Ebag9), mRNA [NM_019480]
-1.05183	-2.07316	0.000776552	0.000809887	6.78039	A_52_P273546	Prkag1	NM_016781	Mus musculus protein kinase, AMP-activated, gamma 1 non-catalytic subunit (Prkag1), mRNA [NM_016781]
-1.0501	-2.07067	0.000158475	0.000261915	6.98474	A_52_P29879	Def8	NM_054046	Mus musculus differentially expressed in FDCP 8 (Def8), mRNA [NM_054046]
-1.04959	-2.06994	0.000133747	0.000241513	7.02739	A_51_P471058	Mrc2	NM_008626	Mus musculus mannose receptor, C type 2 (Mrc2), mRNA [NM_008626]
-1.04822	-2.06797	0.000306605	0.000388803	10.2065	A_52_P188851	Nefh	NM_010904	Mus musculus neurofilament, heavy polypeptide (Nefh), mRNA [NM_010904]
-1.04803	-2.06771	0.000260109	0.000343704	6.10096	A_51_P339987	Tmem16f	NM_175344	Mus musculus transmembrane protein 16F (Tmem16f), mRNA [NM_175344]
-1.04704	-2.06629	0.000184705	0.000278427	8.84695	A_51_P427476	1200013A08Rik	NM_024263	Mus musculus RIKEN cDNA 1200013A08 gene (1200013A08Rik), mRNA [NM_024263]
-1.04545	-2.06401	0.000757298	0.000793678	7.31088	A_51_P100776	1700025J14Rik	NM_026450	Mus musculus RIKEN cDNA 1700025J14 gene (1700025J14Rik), mRNA [NM_026450]
-1.04531	-2.0638	0.000349174	0.000430528	12.9934	A_52_P847000	Tro	NM_019548	Mus musculus trophinin (Tro), mRNA [NM_019548]
-1.04352	-2.06124	0.000218349	0.000306144	6.86268	A_51_P116130	Ube2g2	NM_019803	Mus musculus ubiquitin-conjugating enzyme E2G 2 (Ube2g2), mRNA [NM_019803]
-1.04332	-2.06097	0.000138558	0.00024769	6.49632	A_52_P561205	Stard4	NM_133774	Mus musculus StAR-related lipid transfer (START) domain containing 4 (Stard4), mRNA [NM_133774]
-1.043	-2.06051	0.000387718	0.000464133	8.30828	A_51_P222359	Emilin1	NM_133918	Mus musculus elastin microfibril interfacer 1 (Emilin1), mRNA [NM_133918]
-1.04292	-2.06039	0.000199187	0.000287745	7.23644	A_51_P504105	Ubqln1	NM_152234	Mus musculus ubiquilin 1 (Ubqln1), transcript variant 2, mRNA [NM_152234]
-1.0428	-2.06023	0.000161658	0.000265092	6.36087	A_52_P425589	Eif2b4	NM_010122	Mus musculus eukaryotic translation initiation factor 2B, subunit 4 delta (Eif2b4), mRNA [NM_010122]
-1.04252	-2.05982	0.000142016	0.000249379	9.3546	A_51_P473154	Traf5	NM_011633	Mus musculus Tnf receptor-associated factor 5 (Traf5), mRNA [NM_011633]
-1.04243	-2.05969	0.000141315	0.000249379	6.98789	A_52_P423183	Acaa1	NM_130864	Mus musculus acetyl-Coenzyme A acyltransferase 1 (Acaa1), mRNA [NM_130864]
-1.0422	-2.05937	0.000143432	0.000249379	9.08698	A_52_P584975	Csnk1g2	NM_134002	Mus musculus casein kinase 1, gamma 2 (Csnk1g2), mRNA [NM_134002]
-1.04076	-2.05731	0.000237556	0.000322678	9.32274	A_52_P540855	Prdx6	NM_007453	Mus musculus peroxiredoxin 6 (Prdx6), mRNA [NM_007453]
-1.03936	-2.05532	0.000148953	0.000252748	11.8192	A_52_P376829	Rpl4	NM_024212	Mus musculus ribosomal protein L4 (Rpl4), mRNA [NM_024212]
-1.0392	-2.05509	0.000144535	0.000249379	8.58667	A_51_P166434	Atp6v1e1	NM_007510	Mus musculus ATPase, H+ transporting, V1 subunit E isoform 1 (Atp6v1e1), mRNA [NM_007510]
-1.03827	-2.05377	0.000190661	0.000281316	6.423	A_51_P121455	3010027G13Rik	NM_026542	Mus musculus RIKEN cDNA 3010027G13 gene (3010027G13Rik), mRNA [NM_026542]
-1.03773	-2.05299	0.000196221	0.000284321	7.30283	A_51_P469531	Asna1	NM_019652	Mus musculus arsA (bacterial) arsenite transporter, ATP-binding, homolog 1 (Asna1), mRNA [NM_019652]
-1.03677	-2.05163	0.000570745	0.000632256	8.10888	A_52_P326808	0610043B10Rik	NM_026875	Mus musculus RIKEN cDNA 0610043B10 gene (0610043B10Rik), mRNA [NM_026875]
-1.03596	-2.05048	0.000145099	0.000249379	6.70859	A_51_P123345	Arf2	NM_007477	Mus musculus ADP-ribosylation factor 2 (Arf2), mRNA [NM_007477]
-1.03544	-2.04974	0.000360287	0.000439665	12.4225	A_51_P129464	Scd2	NM_009128	Mus musculus stearoyl-Coenzyme A desaturase 2 (Scd2), mRNA [NM_009128]
-1.03543	-2.04973	0.000153454	0.000256718	8.85169	A_51_P333929	Col25a1	NM_029838	Mus musculus procollagen, type XXV, alpha 1 (Col25a1), transcript variant 1, mRNA [NM_029838]
-1.03432	-2.04815	0.000164497	0.00026684	7.34727	A_51_P498205	Itgav	NM_008402	Mus musculus integrin alpha V (Itgav), mRNA [NM_008402]
-1.03193	-2.04475	0.000173258	0.000271972	6.4891	A_51_P355652	Olfr1448	NM_146701	Mus musculus olfactory receptor 1448 (Olfr1448), mRNA [NM_146701]
-1.0316	-2.04429	0.000709648	0.000750797	10.3877	A_52_P682382	Scd1	NM_009127	Mus musculus stearoyl-Coenzyme A desaturase 1 (Scd1), mRNA [NM_009127]
-1.03125	-2.0438	0.000882819	0.00089925	7.55562	A_51_P296528	Lass4	NM_026058	Mus musculus longevity assurance homolog 4 (S. cerevisiae) (Lass4), mRNA [NM_026058]
-1.02901	-2.04063	0.000158277	0.000261915	13.2031	A_51_P312615	Hist1h1t	NM_010377	Mus musculus histone 1, H1t (Hist1h1t), mRNA [NM_010377]
-1.02601	-2.03639	0.000155195	0.000258899	10.5322	A_51_P157154	Grin2d	NM_008172	Mus musculus glutamate receptor, ionotropic, NMDA2D (epsilon 4) (Grin2d), mRNA [NM_008172]
-1.02539	-2.03551	0.000305247	0.000387541	6.18283	A_51_P158355	Numbl	NM_010950	Mus musculus numb-like (Numbl), mRNA [NM_010950]
-1.02533	-2.03543	0.000826454	0.000854428	8.16093	A_52_P464831	Dlx1	NM_010053	Mus musculus distal-less homeobox 1 (Dlx1), mRNA [NM_010053]
-1.02278	-2.03182	0.00063429	0.000684214	8.74167	A_51_P116007	Hdac2	NM_008229	Mus musculus histone deacetylase 2 (Hdac2), mRNA [NM_008229]
-1.02155	-2.0301	0.000287413	0.000371967	6.32895	A_52_P575505	Pxmp3	NM_008994	Mus musculus peroxisomal membrane protein 3 (Pxmp3), mRNA [NM_008994]
-1.01868	-2.02607	0.000190227	0.000281263	6.82702	A_51_P420731	Thy1	NM_009382	Mus musculus thymus cell antigen 1, theta (Thy1), mRNA [NM_009382]
-1.01721	-2.024	0.000167454	0.000269038	8.50981	A_52_P247353	Ccni	NM_017367	Mus musculus cyclin I (Ccni), mRNA [NM_017367]
-1.01491	-2.02077	0.000411125	0.000487783	7.95627	A_51_P178561	Tnfrsf25	NM_033042	Mus musculus tumor necrosis factor receptor superfamily, member 25 (Tnfrsf25), mRNA [NM_033042]
-1.01315	-2.01831	0.000527631	0.000594349	7.98455	A_52_P496890	Galnt2	NM_139272	Mus musculus UDP-N-acetyl-alpha-D-galactosamine:polypeptide N-acetylgalactosaminyltransferase 2 (Galnt2), mRNA [NM_139272]
-1.0113	-2.01572	0.000230681	0.000316557	6.87647	A_51_P362514	2610524G09Rik	NM_030244	Mus musculus RIKEN cDNA 2610524G09 gene (2610524G09Rik), mRNA [NM_030244]
-1.01076	-2.01498	0.000202332	0.000289936	10.0568	A_51_P372819	Ptgis	NM_008968	Mus musculus prostaglandin I2 (prostacyclin) synthase (Ptgis), mRNA [NM_008968]
-1.00989	-2.01376	0.000436525	0.000510091	11.2646	A_51_P393761	Ndufs2	NM_153064	Mus musculus NADH dehydrogenase (ubiquinone) Fe-S protein 2 (Ndufs2), mRNA [NM_153064]
-1.0081	-2.01127	0.000172469	0.00027153	7.63573	A_52_P18816	Gosr2	NM_019650	Mus musculus golgi SNAP receptor complex member 2 (Gosr2), mRNA [NM_019650]
-1.00707	-2.00983	0.000461317	0.000531982	7.20013	A_51_P371912	Kctd12	NM_177715	Mus musculus potassium channel tetramerisation domain containing 12 (Kctd12), mRNA [NM_177715]
-1.00665	-2.00924	0.000176939	0.000274004	6.84478	A_52_P520495	Vcam1	NM_011693	Mus musculus vascular cell adhesion molecule 1 (Vcam1), mRNA [NM_011693]
-1.00595	-2.00827	0.000185772	0.000278427	9.53647	A_52_P662042	Tcl1b5	NM_013776	Mus musculus T-cell leukemia/lymphoma 1B, 5 (Tcl1b5), mRNA [NM_013776]
-1.00547	-2.0076	0.000504945	0.000573631	8.80513	A_52_P484550	St13	NM_133726	Mus musculus suppression of tumorigenicity 13 (St13), mRNA [NM_133726]
-1.00524	-2.00727	0.000274244	0.000358395	11.879	A_51_P385961	BC023957	NM_172257	Mus musculus cDNA sequence BC023957 (BC023957), mRNA [NM_172257]
-1.0052	-2.00723	0.000178784	0.000274203	8.50454	A_51_P432504	Pcyt2	NM_024229	Mus musculus phosphate cytidylyltransferase 2, ethanolamine (Pcyt2), mRNA [NM_024229]
-1.00433	-2.00601	0.000211479	0.000299432	7.30477	A_51_P203451	Top3a	NM_009410	Mus musculus topoisomerase (DNA) III alpha (Top3a), mRNA [NM_009410]
-1.00425	-2.00591	0.000349026	0.000430528	12.1144	A_51_P190765	Rtcd1	NM_025517	Mus musculus RNA terminal phosphate cyclase domain 1 (Rtcd1), mRNA [NM_025517]
-1.00342	-2.00475	0.00023541	0.000320685	6.5397	A_52_P473154	1110019C08Rik	NM_171826	Mus musculus RIKEN cDNA 1110019C08 gene (1110019C08Rik), mRNA [NM_171826]
-1.00221	-2.00306	0.00055426	0.000618302	10.1978	A_51_P488888	Pnp	NM_013632	Mus musculus purine-nucleoside phosphorylase (Pnp), mRNA [NM_013632]
-1.00128	-2.00178	0.000860789	0.000882247	6.98722	A_52_P596541	Kdelr1	NM_133950	Mus musculus KDEL (Lys-Asp-Glu-Leu) endoplasmic reticulum protein retention receptor 1 (Kdelr1), mRNA [NM_133950]
1.00039	2.00054	0.000555566	0.000618645	6.35838	A_51_P261428	Pdcd4	NM_011050	Mus musculus programmed cell death 4 (Pdcd4), mRNA [NM_011050]
1.00703	2.00978	0.00087805	0.000895645	6.44695	A_52_P300786	Birc1e	NM_010870	Mus musculus baculoviral IAP repeat-containing 1e (Birc1e), mRNA [NM_010870]
1.00849	2.0118	0.000283424	0.000367695	9.14249	A_51_P476728	Neo1	NM_008684	Mus musculus neogenin (Neo1), mRNA [NM_008684]
1.00976	2.01357	0.000172848	0.000271727	6.31373	A_51_P284476	Gpm6b	NM_023122	Mus musculus glycoprotein m6b (Gpm6b), mRNA [NM_023122]
1.01066	2.01484	0.000420212	0.000496514	6.1264	A_52_P476690	Pogk	NM_175170	Mus musculus pogo transposable element with KRAB domain (Pogk), mRNA [NM_175170]
1.01325	2.01845	0.000168117	0.000269038	8.96625	A_52_P681310	Plaur	NM_011113	Mus musculus urokinase plasminogen activator receptor (Plaur), mRNA [NM_011113]
1.0137	2.01909	0.000214092	0.000302731	6.01302	A_52_P629625	B230209C24Rik	NM_177235	Mus musculus RIKEN cDNA B230209C24 gene (B230209C24Rik), mRNA [NM_177235]
1.01692	2.0236	0.000239477	0.000324875	7.81685	A_52_P246165	Ptprk	NM_008983	Mus musculus protein tyrosine phosphatase, receptor type, K (Ptprk), mRNA [NM_008983]
1.0175	2.02441	0.000167938	0.000269038	11.9555	A_51_P140171	Atp6v1g1	NM_024173	Mus musculus ATPase, H+ transporting, V1 subunit G isoform 1 (Atp6v1g1), mRNA [NM_024173]
1.01903	2.02656	0.000159718	0.00026308	8.32092	A_52_P329197	Dhfr	NM_010049	Mus musculus dihydrofolate reductase (Dhfr), mRNA [NM_010049]
1.02184	2.03051	0.000585877	0.000643021	6.14329	A_51_P413910	Hmx3	NM_008257	Mus musculus H6 homeo box 3 (Hmx3), mRNA [NM_008257]
1.02352	2.03287	0.000211315	0.000299432	7.25989	A_52_P311597	Slc7a4	NM_144852	Mus musculus solute carrier family 7 (cationic amino acid transporter, y+ system), member 4 (Slc7a4), mRNA [NM_144852]
1.02455	2.03433	0.000170147	0.00026978	8.62995	A_51_P259571	Angptl6	NM_145154	Mus musculus angiopoietin-like 6 (Angptl6), mRNA [NM_145154]
1.02558	2.03578	0.000459184	0.000530783	6.18351	A_51_P147003	B230315M08Rik	NM_170758	Mus musculus RIKEN cDNA B230315M08 gene (B230315M08Rik), mRNA [NM_170758]
1.02871	2.0402	0.000165934	0.000268355	10.9503	A_51_P118417	Scpep1	NM_029023	Mus musculus serine caroboxypeptidase 1 (Scpep1), mRNA [NM_029023]
1.03021	2.04233	0.000233979	0.000319665	6.39261	A_52_P154564	Scrt1	NM_130893	Mus musculus scratch homolog 1, zinc finger protein (Drosophila) (Scrt1), mRNA [NM_130893]
1.03361	2.04714	0.000226515	0.000312848	8.16877	A_52_P76034	2610510H01Rik	NM_173867	Mus musculus RIKEN cDNA 2610510H01 gene (2610510H01Rik), mRNA [NM_173867]
1.03652	2.05127	0.000359753	0.000439665	8.03356	A_51_P407606	2810475A17Rik	NM_028355	Mus musculus RIKEN cDNA 2810475A17 gene (2810475A17Rik), mRNA [NM_028355]
1.03709	2.05208	0.000143894	0.000249379	6.63365	A_51_P517430	Cd1d1	NM_007639	Mus musculus CD1d1 antigen (Cd1d1), mRNA [NM_007639]
1.03847	2.05405	0.000347381	0.000429804	6.00165	A_51_P454943	Gpr19	NM_008157	Mus musculus G protein-coupled receptor 19 (Gpr19), mRNA [NM_008157]
1.03922	2.05511	0.000172409	0.00027153	8.97511	A_52_P36731	Dlgh1	NM_007862	Mus musculus discs, large homolog 1 (Drosophila) (Dlgh1), mRNA [NM_007862]
1.03932	2.05526	0.000152463	0.000256036	8.89914	A_51_P257258	Cpox	NM_007757	Mus musculus coproporphyrinogen oxidase (Cpox), mRNA [NM_007757]
1.04008	2.05634	0.000141512	0.000249379	11.1572	A_51_P320614	Txnrd1	NM_015762	Mus musculus thioredoxin reductase 1 (Txnrd1), mRNA [NM_015762]
1.04459	2.06279	0.000139865	0.000249192	13.4827	A_51_P129006	B2m	NM_009735	Mus musculus beta-2 microglobulin (B2m), mRNA [NM_009735]
1.05806	2.08212	0.000149824	0.000253822	10.5607	A_51_P514256	2410129E14Rik	NM_023716	Mus musculus RIKEN cDNA 2410129E14 gene (2410129E14Rik), mRNA [NM_023716]
1.05967	2.08446	0.000317345	0.000401469	7.30047	A_51_P374726	Ptx3	NM_008987	Mus musculus pentaxin related gene (Ptx3), mRNA [NM_008987]
1.0628	2.08898	0.000128534	0.000239612	7.01368	A_51_P177744	Zc3hav1	NM_028864	Mus musculus zinc finger CCCH type, antiviral 1 (Zc3hav1), mRNA [NM_028864]
1.06394	2.09064	0.000124114	0.000239612	12.1517	A_51_P237166	Gng5	NM_010318	Mus musculus guanine nucleotide binding protein (G protein), gamma 5 subunit (Gng5), mRNA [NM_010318]
1.06983	2.09918	0.000185071	0.000278427	10.8017	A_52_P469842	Mdm2	NM_010786	Mus musculus transformed mouse 3T3 cell double minute 2 (Mdm2), mRNA [NM_010786]
1.07104	2.10095	0.000349828	0.000430836	6.42947	A_52_P114590	Olfr1467	NM_146691	Mus musculus olfactory receptor 1467 (Olfr1467), mRNA [NM_146691]
1.07133	2.10137	0.000162661	0.000265473	6.9768	A_51_P271503	Il1r1	NM_008362	Mus musculus interleukin 1 receptor, type I (Il1r1), mRNA [NM_008362]
1.07429	2.10569	0.00016218	0.000265092	10.065	A_51_P391754	Soat1	NM_009230	Mus musculus sterol O-acyltransferase 1 (Soat1), mRNA [NM_009230]
1.07477	2.10639	0.00011619	0.000237944	10.0853	A_52_P219266	1200004M23Rik	NM_026169	Mus musculus RIKEN cDNA 1200004M23 gene (1200004M23Rik), mRNA [NM_026169]
1.07608	2.1083	0.000216806	0.00030576	6.84335	A_52_P676469	A330080J22Rik	NM_178667	Mus musculus RIKEN cDNA A330080J22 gene (A330080J22Rik), mRNA [NM_178667]
1.07839	2.11168	0.000139146	0.000248326	9.45344	A_51_P112789	Golga4	NM_018748	Mus musculus golgi autoantigen, golgin subfamily a, 4 (Golga4), mRNA [NM_018748]
1.08111	2.11566	0.000177958	0.000274004	8.2796	A_51_P413348	Vil2	NM_009510	Mus musculus villin 2 (Vil2), mRNA [NM_009510]
1.08498	2.12135	0.000217252	0.000305942	6.4262	A_51_P495360	Mgat3	NM_010795	Mus musculus mannoside acetylglucosaminyltransferase 3 (Mgat3), mRNA [NM_010795]
1.08604	2.1229	0.000130777	0.000239612	7.59823	A_51_P503896	Pycr1	NM_144795	Mus musculus pyrroline-5-carboxylate reductase 1 (Pycr1), mRNA [NM_144795]
1.08657	2.12369	0.000109526	0.000234956	11.0466	A_52_P568805	D19Ertd721e	NM_146093	Mus musculus DNA segment, Chr 19, ERATO Doi 721, expressed (D19Ertd721e), mRNA [NM_146093]
1.08975	2.12837	0.000724519	0.000763818	6.38514	A_52_P307752	Slc12a9	NM_031406	Mus musculus solute carrier family 12 (potassium/chloride transporters), member 9 (Slc12a9), mRNA [NM_031406]
1.09216	2.13193	0.000105716	0.000233541	7.74567	A_51_P224983	Cln8	NM_012000	Mus musculus ceroid-lipofuscinosis, neuronal 8 (Cln8), mRNA [NM_012000]
1.09392	2.13453	0.000200721	0.000288432	7.87149	A_51_P493886	Gpt2	NM_173866	Mus musculus glutamic pyruvate transaminase (alanine aminotransferase) 2 (Gpt2), mRNA [NM_173866]
1.09591	2.13747	0.000652482	0.000698901	6.08229	A_51_P206965	Mg29	NM_008596	Mus musculus mitsugumin 29 (Mg29), mRNA [NM_008596]
1.09803	2.14062	0.000113258	0.000236932	9.17522	A_51_P364485	Tnfaip2	NM_009396	Mus musculus tumor necrosis factor, alpha-induced protein 2 (Tnfaip2), mRNA [NM_009396]
1.10535	2.15151	0.000109719	0.000234956	14.1557	A_51_P283837	Sui1-rs1	NM_011508	Mus musculus suppressor of initiator codon mutations, related sequence 1 (S. cerevisiae) (Sui1-rs1), mRNA [NM_011508]
1.10622	2.15281	0.00010244	0.000230408	7.39524	A_51_P157840	Chst1	NM_023850	Mus musculus carbohydrate (keratan sulfate Gal-6) sulfotransferase 1 (Chst1), mRNA [NM_023850]
1.10714	2.15419	9.73475e-05	0.000226184	8.10504	A_51_P293087	Mmp11	NM_008606	Mus musculus matrix metalloproteinase 11 (Mmp11), mRNA [NM_008606]
1.11573	2.16705	9.45737e-05	0.000220741	11.3579	A_52_P246749	Ghitm	NM_078478	Mus musculus growth hormone inducible transmembrane protein (Ghitm), mRNA [NM_078478]
1.11932	2.17244	0.000115657	0.000237944	6.70918	A_51_P246076	Samd8	NM_026283	Mus musculus sterile alpha motif domain containing 8 (Samd8), mRNA [NM_026283]
1.12484	2.18078	0.00011403	0.000237161	6.91631	A_51_P437559	Timeless	NM_011589	Mus musculus timeless homolog (Drosophila) (Timeless), mRNA [NM_011589]
1.12929	2.18752	0.000131165	0.000239612	9.22829	A_51_P137322	Cck	NM_031161	Mus musculus cholecystokinin (Cck), mRNA [NM_031161]
1.13633	2.19822	0.00012119	0.00023859	10.4468	A_52_P466741	Hs1bp1	NM_011826	Mus musculus HS1 binding protein (Hs1bp1), mRNA [NM_011826]
1.14455	2.21077	9.97751e-05	0.000228571	7.30724	A_52_P579519	5730537D05Rik	NM_027495	Mus musculus RIKEN cDNA 5730537D05 gene (5730537D05Rik), mRNA [NM_027495]
1.15162	2.22164	7.6264e-05	0.000206395	11.3024	A_51_P137953	Ugdh	NM_009466	Mus musculus UDP-glucose dehydrogenase (Ugdh), mRNA [NM_009466]
1.15321	2.22409	0.000266944	0.000350569	6.17771	A_51_P348334	Ppara	NM_011144	Mus musculus peroxisome proliferator activated receptor alpha (Ppara), mRNA [NM_011144]
1.1554	2.22746	7.67416e-05	0.000207164	6.11073	A_51_P353056	NM_183221	NM_183221	Mus musculus RIKEN cDNA 6030410K14 gene (6030410K14Rik), mRNA [NM_183221]
1.15975	2.23418	7.33485e-05	0.000202609	7.63158	A_51_P382152	Procr	NM_011171	Mus musculus protein C receptor, endothelial (Procr), mRNA [NM_011171]
1.16147	2.23685	0.00043711	0.000510091	7.02106	A_52_P418489	Lcn7	NM_023476	Mus musculus lipocalin 7 (Lcn7), mRNA [NM_023476]
1.16309	2.23936	8.59939e-05	0.000217451	8.40183	A_52_P596008	Zfhx1b	NM_015753	Mus musculus zinc finger homeobox 1b (Zfhx1b), mRNA [NM_015753]
1.16453	2.24161	7.55476e-05	0.000205229	15.2859	A_51_P134602	Arbp	NM_007475	Mus musculus acidic ribosomal phosphoprotein P0 (Arbp), mRNA [NM_007475]
1.16473	2.24192	0.000196265	0.000284321	12.5133	A_51_P119077	Sqstm1	NM_011018	Mus musculus sequestosome 1 (Sqstm1), mRNA [NM_011018]
1.16722	2.24579	0.000175099	0.00027258	12.6456	A_51_P294979	Mt1	NM_013602	Mus musculus metallothionein 1 (Mt1), mRNA [NM_013602]
1.17158	2.25258	0.000186828	0.000278427	9.52992	A_51_P390967	Slc43a3	NM_021398	Mus musculus solute carrier family 43, member 3 (Slc43a3), mRNA [NM_021398]
1.17357	2.25569	0.000248594	0.000332184	7.3257	A_51_P372826	Smox	NM_145533	Mus musculus spermine oxidase (Smox), mRNA [NM_145533]
1.17361	2.25575	7.44369e-05	0.000204558	8.72427	A_51_P229676	Plscr1	NM_011636	Mus musculus phospholipid scramblase 1 (Plscr1), mRNA [NM_011636]
1.18862	2.27935	6.78036e-05	0.000199899	9.31794	A_52_P234073	Gla	NM_013463	Mus musculus galactosidase, alpha (Gla), mRNA [NM_013463]
1.19074	2.2827	6.94273e-05	0.000199899	12.216	A_51_P291347	Odc1	NM_013614	Mus musculus ornithine decarboxylase, structural (Odc), mRNA [NM_013614]
1.19973	2.29697	6.07035e-05	0.000189743	8.28644	A_51_P190499	LOC56628	NM_019909	Mus musculus MHC (A.CA/J(H-2K-f) class I antigen (LOC56628), mRNA [NM_019909]
1.22351	2.33514	7.48648e-05	0.0002051	10.2641	A_52_P184149	Mthfd2	NM_008638	Mus musculus methylenetetrahydrofolate dehydrogenase (NAD+ dependent), methenyltetrahydrofolate cyclohydrolase (Mthfd2), mRNA [NM_008638]
1.22574	2.33875	0.00032262	0.000405742	8.00024	A_51_P507053	Slc38a1	NM_134086	Mus musculus solute carrier family 38, member 1 (Slc38a1), mRNA [NM_134086]
1.23148	2.34808	8.01786e-05	0.000211111	7.96619	A_52_P534620	BC019806	NM_145460	Mus musculus cDNA sequence BC019806 (BC019806), mRNA [NM_145460]
1.24112	2.36382	4.89551e-05	0.00017386	7.99938	A_52_P240542	Idb2	NM_010496	Mus musculus inhibitor of DNA binding 2 (Idb2), mRNA [NM_010496]
1.24132	2.36415	5.32862e-05	0.000177663	8.5968	A_51_P477121	Pmaip1	NM_021451	Mus musculus phorbol-12-myristate-13-acetate-induced protein 1 (Pmaip1), mRNA [NM_021451]
1.24354	2.36778	0.000292566	0.000377065	7.21685	A_52_P63855	S100a15	NM_199422	Mus musculus S100 calcium binding protein A15 (S100a15), mRNA [NM_199422]
1.24933	2.37731	7.31001e-05	0.000202609	9.0385	A_51_P164203	Nme4	NM_019731	Mus musculus expressed in non-metastatic cells 4, protein (Nme4), mRNA [NM_019731]
1.25177	2.38133	0.000235489	0.000320685	7.96452	A_52_P181719	C78541	NM_133800	Mus musculus expressed sequence C78541 (C78541), mRNA [NM_133800]
1.26347	2.40073	4.86652e-05	0.00017386	8.10597	A_51_P308362	Ugt1a9	NM_201410	Mus musculus UDP glycosyltransferase 1 family polypeptide A9 (Ugt1a9), mRNA [NM_201410]
1.266	2.40494	0.000194652	0.000284321	7.77164	A_51_P502194	9430067K14Rik	NM_175509	Mus musculus RIKEN cDNA 9430067K14 gene (9430067K14Rik), mRNA [NM_175509]
1.26708	2.40675	4.53839e-05	0.000169043	15.3371	A_52_P667098	Tpt1	NM_009429	Mus musculus tumor protein, translationally-controlled 1 (Tpt1), mRNA [NM_009429]
1.28452	2.436	5.03879e-05	0.00017386	11.3428	A_51_P472901	Slc3a2	NM_008577	Mus musculus solute carrier family 3 (activators of dibasic and neutral amino acid transport), member 2 (Slc3a2), mRNA [NM_008577]
1.30008	2.46242	4.93758e-05	0.00017386	6.64175	A_52_P164136	Arrdc3	NM_178917	Mus musculus arrestin domain containing 3 (Arrdc3), mRNA [NM_178917]
1.30036	2.46291	3.69914e-05	0.000158451	11.2891	A_51_P401958	Taldo1	NM_011528	Mus musculus transaldolase 1 (Taldo1), mRNA [NM_011528]
1.30635	2.47315	3.59665e-05	0.00015706	10.259	A_51_P133612	Ris2	NM_026014	Mus musculus retroviral integration site 2 (Ris2), mRNA [NM_026014]
1.31125	2.48157	0.000466633	0.000537533	6.45129	A_52_P413756	Pi16	NM_023734	Mus musculus RIKEN cDNA 1200009H11 gene (1200009H11Rik), mRNA [NM_023734]
1.31349	2.48541	3.55469e-05	0.000156377	10.0557	A_51_P125355	Maoa	NM_173740	Mus musculus monoamine oxidase A (Maoa), mRNA [NM_173740]
1.31391	2.48615	3.43888e-05	0.000155374	6.67762	A_52_P6092	D330050I23Rik	NM_207269	Mus musculus RIKEN cDNA D330050I23 gene (D330050I23Rik), mRNA [NM_207269]
1.32614	2.5073	9.13273e-05	0.000220478	9.56341	A_51_P519251	Nupr1	NM_019738	Mus musculus nuclear protein 1 (Nupr1), mRNA [NM_019738]
1.33038	2.51468	3.48036e-05	0.000155374	7.40766	A_51_P276063	Phyh	NM_010726	Mus musculus phytanoyl-CoA hydroxylase (Phyh), mRNA [NM_010726]
1.33359	2.5203	4.76322e-05	0.000173193	6.21869	A_51_P452779	Pygl	NM_133198	Mus musculus liver glycogen phosphorylase (Pygl), mRNA [NM_133198]
1.33974	2.53105	0.000186772	0.000278427	6.42032	A_52_P385489	Ppp1r3a	NM_080464	Mus musculus protein phosphatase 1, regulatory (inhibitor) subunit 3A (Ppp1r3a), mRNA [NM_080464]
1.34185	2.53476	6.06979e-05	0.000189743	7.0099	A_51_P233797	Adh7	NM_009626	Mus musculus alcohol dehydrogenase 7 (class IV), mu or sigma polypeptide (Adh7), mRNA [NM_009626]
1.34894	2.54724	3.78364e-05	0.000158451	8.01797	A_52_P476029	8430427H17Rik	NM_001001986	Mus musculus RIKEN cDNA 8430427H17 gene (8430427H17Rik), mRNA [NM_001001986]
1.35645	2.56054	4.80951e-05	0.000173233	8.10376	A_51_P220414	Zfp235	NM_019941	Mus musculus zinc finger protein 235 (Zfp235), mRNA [NM_019941]
1.35993	2.56672	7.33461e-05	0.000202609	15.3827	A_52_P295201	Rpl41	NM_018860	Mus musculus ribosomal protein L41 (Rpl41), mRNA [NM_018860]
1.36279	2.57182	8.6869e-05	0.000217478	6.22844	A_51_P120917	Kcnmb2	NM_028231	Mus musculus potassium large conductance calcium-activated channel, subfamily M, beta member 2 (Kcnmb2), mRNA [NM_028231]
1.37193	2.58817	6.05664e-05	0.000189743	7.84385	A_52_P496956	Lpd	NM_053178	Mus musculus lipidosin (Lpd), mRNA [NM_053178]
1.37784	2.59878	2.63087e-05	0.000142508	6.01011	A_51_P217463	Cxcl2	NM_009140	Mus musculus chemokine (C-X-C motif) ligand 2 (Cxcl2), mRNA [NM_009140]
1.39136	2.62327	2.38713e-05	0.000142508	10.3027	A_51_P385786	Idb1	NM_010495	Mus musculus inhibitor of DNA binding 1 (Idb1), mRNA [NM_010495]
1.40876	2.6551	2.20642e-05	0.000142508	9.56948	A_52_P481957	Grem1	NM_011824	Mus musculus gremlin 1 (Grem1), mRNA [NM_011824]
1.41846	2.673	8.03862e-05	0.000211137	6.09565	A_51_P411200	0610009A07Rik	NM_027391	Mus musculus RIKEN cDNA 0610009A07 gene (0610009A07Rik), mRNA [NM_027391]
1.42174	2.67909	4.9274e-05	0.00017386	8.39767	A_51_P424338	Nqo1	NM_008706	Mus musculus NAD(P)H dehydrogenase, quinone 1 (Nqo1), mRNA [NM_008706]
1.42287	2.68118	2.67443e-05	0.000142508	12.1696	A_51_P101929	Lgals3	NM_010705	Mus musculus lectin, galactose binding, soluble 3 (Lgals3), mRNA [NM_010705]
1.42387	2.68305	2.23215e-05	0.000142508	10.8524	A_51_P125745	Asns	NM_012055	Mus musculus asparagine synthetase (Asns), mRNA [NM_012055]
1.44112	2.71532	2.1585e-05	0.000142508	6.20963	A_51_P190740	Adssl1	NM_007421	Mus musculus adenylosuccinate synthetase like 1 (Adssl1), mRNA [NM_007421]
1.44819	2.72866	2.64705e-05	0.000142508	8.73141	A_51_P436957	0610025O11Rik	NM_025799	Mus musculus RIKEN cDNA 0610025O11 gene (0610025O11Rik), mRNA [NM_025799]
1.45351	2.73874	2.62542e-05	0.000142508	9.99416	A_52_P533146	Ddit3	NM_007837	Mus musculus DNA-damage inducible transcript 3 (Ddit3), mRNA [NM_007837]
1.45518	2.74191	0.000178088	0.000274004	6.82435	A_52_P241619	3110049J23Rik	NM_026085	Mus musculus RIKEN cDNA 3110049J23 gene (3110049J23Rik), mRNA [NM_026085]
1.46749	2.7654	6.40718e-05	0.000194573	6.54083	A_51_P482503	Tpd52l1	NM_009413	Mus musculus tumor protein D52-like 1 (Tpd52l1), mRNA [NM_009413]
1.47219	2.77442	1.93313e-05	0.000142508	9.99259	A_52_P15536	AA407930	NM_133349	Mus musculus expressed sequence AA407930 (AA407930), mRNA [NM_133349]
1.5037	2.83569	3.9687e-05	0.000158897	8.1006	A_52_P423424	Ero1l	NM_015774	Mus musculus ERO1-like (S. cerevisiae) (Ero1l), mRNA [NM_015774]
1.53207	2.89201	1.49026e-05	0.000129519	6.38175	A_52_P64383	Klf15	NM_023184	Mus musculus Kruppel-like factor 15 (Klf15), mRNA [NM_023184]
1.563	2.95467	2.639e-05	0.000142508	7.74074	A_51_P225186	Calcrl	NM_018782	Mus musculus calcitonin receptor-like (Calcrl), mRNA [NM_018782]
1.56768	2.96428	2.39557e-05	0.000142508	8.01564	A_51_P243094	V1ra6	NM_053221	Mus musculus vomeronasal 1 receptor, A6 (V1ra6), mRNA [NM_053221]
1.61038	3.05331	1.0007e-05	0.00011154	7.1877	A_51_P374707	Tm4sf12	NM_173007	Mus musculus transmembrane 4 superfamily member 12 (Tm4sf12), mRNA [NM_173007]
1.69216	3.23141	9.15387e-06	0.00011154	7.80509	A_52_P244193	Cd24a	NM_009846	Mus musculus CD24a antigen (Cd24a), mRNA [NM_009846]
1.71257	3.27745	6.81753e-06	0.000104113	6.62161	A_51_P467798	Niban	NM_022018	Mus musculus niban protein (Niban), mRNA [NM_022018]
1.71257	3.27745	7.55621e-06	0.000106284	6.90842	A_52_P387237	Dhrs3	NM_011303	Mus musculus dehydrogenase/reductase (SDR family) member 3 (Dhrs3), mRNA [NM_011303]
1.76926	3.4088	1.13944e-05	0.00011154	7.92658	A_51_P151484	Atp1b1	NM_009721	Mus musculus ATPase, Na+/K+ transporting, beta 1 polypeptide (Atp1b1), mRNA [NM_009721]
1.81534	3.51942	1.54007e-05	0.000131706	9.21354	A_52_P436094	Psph	NM_133900	Mus musculus phosphoserine phosphatase (Psph), mRNA [NM_133900]
1.83028	3.55606	5.21737e-06	0.000101407	10.103	A_51_P291417	Thbd	NM_009378	Mus musculus thrombomodulin (Thbd), mRNA [NM_009378]
1.89609	3.72204	1.70066e-05	0.000137728	7.42944	A_52_P24308	Uchl1	NM_011670	Mus musculus ubiquitin carboxy-terminal hydrolase L1 (Uchl1), mRNA [NM_011670]
1.91402	3.76858	0.000291283	0.000376064	8.04333	A_51_P269084	1620401E04Rik	NM_175329	Mus musculus RIKEN cDNA 1620401E04 gene (1620401E04Rik), mRNA [NM_175329]
1.9916	3.97678	6.27266e-06	0.000101629	11.1819	A_51_P246317	Mt2	NM_008630	Mus musculus metallothionein 2 (Mt2), mRNA [NM_008630]
2.12487	4.36165	1.64513e-06	6.38711e-05	6.37799	A_52_P310511	Car6	NM_009802	Mus musculus carbonic anhydrase 6 (Car6), mRNA [NM_009802]
2.50507	5.67675	9.76507e-07	6.14051e-05	8.31256	A_52_P498193	D330038I09Rik	NM_153543	Mus musculus RIKEN cDNA D330038I09 gene (D330038I09Rik), mRNA [NM_153543]
2.5255	5.75774	1.79479e-06	6.38711e-05	7.08027	A_51_P431737	Cth	NM_145953	Mus musculus cystathionase (cystathionine gamma-lyase) (Cth), mRNA [NM_145953]
3.06285	8.35622	1.7537e-06	6.38711e-05	7.30695	A_51_P331570	Trib3	NM_144554	Mus musculus tribbles homolog 3 (Drosophila) (Trib3), mRNA [NM_144554]
3.08146	8.46469	8.49983e-07	5.67895e-05	11.44	A_51_P312779	Plf2	NM_011118	Mus musculus proliferin 2 (Plf2), mRNA [NM_011118]
3.16296	8.95663	3.62231e-07	4.3025e-05	8.7985	A_51_P134812	1810008K03Rik	NM_026929	Mus musculus RIKEN cDNA 1810008K03 gene (1810008K03Rik), mRNA [NM_026929]
4.03557	16.3993	9.26876e-08	3.05046e-05	11.0521	A_52_P511450	Mrpplf4	NM_181852	Mus musculus mitogen reglated protein, proliferin 4 (Mrpplf4), mRNA [NM_181852]
