# Supplementary material for: Expression profiling of mouse embryonic fibroblasts with a deletion in the helicase domain of the Werner Syndrome gene homologue treated with hydrogen peroxide
Source: BMC Genomics. 2010 Feb 22;11:127. doi: 10.1186/1471-2164-11-127 (PMC2838845; doi:10.1186/1471-2164-11-127)
Supplement: Additional file 2 — Differential expression profile between untreated and H2O2-treated Wrn helicase mutant mouse embryonic fibroblasts. This table is listing the genes altered more than 2 times with a Benjamini-Hochberg adjusted p-value lower than 0.1 while comparing the H2O2 treated versus non-treated Wrn helicase mutant mouse embryonic fibroblasts. Complete results of microarray analyses are found in additional files 1, 2, 4, and 5. [file 1471-2164-11-127-S2.XLS]

## Sheet: additional file 2
Differential expression profile between untreated and H2O2-treated Wrn helicase mutant mouse embryonic fibroblasts
log2(WS_H2O2/WS)	WS_H2O2/WS	P-value	BH	A	ProbeName	GenBank	SystematicName	Description
-4.28952	-19.5557	2.92655e-15	3.9733e-13	7.24357	A_51_P125842	BC003277	NM_145402	Mus musculus cDNA sequence BC003277 (BC003277), mRNA [NM_145402]
-4.13021	-17.5113	7.75869e-16	3.9733e-13	8.59581	A_51_P383644	Amy1	NM_007446	Mus musculus amylase 1, salivary (Amy1), mRNA [NM_007446]
-4.04738	-16.5342	2.87362e-15	3.9733e-13	8.13748	A_52_P262209	Atp2a3	NM_016745	Mus musculus ATPase, Ca++ transporting, ubiquitous (Atp2a3), mRNA [NM_016745]
-3.93044	-15.2468	3.55817e-15	3.9733e-13	7.82401	A_51_P426347	Stk22a	NM_009435	Mus musculus serine/threonine kinase 22A (spermiogenesis associated) (Stk22a), mRNA [NM_009435]
-3.92395	-15.1784	2.24973e-14	1.2561e-12	7.02891	A_51_P314375	Serpinc1	NM_080844	Mus musculus serine (or cysteine) proteinase inhibitor, clade C (antithrombin), member 1 (Serpinc1), mRNA [NM_080844]
-3.7747	-13.6867	2.99048e-15	3.9733e-13	8.81236	A_51_P130409	Ppp1r13b	NM_011625	Mus musculus protein phosphatase 1, regulatory (inhibitor) subunit 13B (Ppp1r13b), mRNA [NM_011625]
-3.77381	-13.6782	2.10597e-14	1.2561e-12	7.17302	A_51_P225112	Egfl8	NM_152922	Mus musculus EGF-like domain 8 (Egfl8), mRNA [NM_152922]
-3.50674	-11.3667	6.80256e-14	2.33191e-12	7.9121	A_51_P383459	Smpd3	NM_021491	Mus musculus sphingomyelin phosphodiesterase 3, neutral (Smpd3), mRNA [NM_021491]
-3.47902	-11.1504	4.21271e-14	2.01608e-12	7.29081	A_51_P194273	Sgcg	NM_011892	Mus musculus sarcoglycan, gamma (dystrophin-associated glycoprotein) (Sgcg), mRNA [NM_011892]
-3.3278	-10.0408	1.95516e-14	1.2561e-12	8.48031	A_51_P454207	Ncoa3	NM_008679	Mus musculus nuclear receptor coactivator 3 (Ncoa3), mRNA [NM_008679]
-3.29093	-9.78741	2.82694e-14	1.45696e-12	9.34856	A_51_P260167	Gpr27	NM_008158	Mus musculus G protein-coupled receptor 27 (Gpr27), mRNA [NM_008158]
-3.20748	-9.23734	2.75861e-13	7.10874e-12	7.10411	A_52_P518030	B230114J08Rik	NM_030018	Mus musculus RIKEN cDNA B230114J08 gene (B230114J08Rik), mRNA [NM_030018]
-3.18085	-9.06839	7.83985e-14	2.50128e-12	8.22548	A_51_P277075	Speer3	NM_027650	Mus musculus spermatogenesis associated glutamate (E)-rich protein 3 (Speer3), mRNA [NM_027650]
-3.05666	-8.32042	5.52239e-14	2.17671e-12	8.91625	A_52_P337740	5330438I03Rik	NM_199365	Mus musculus RIKEN cDNA 5330438I03 gene (5330438I03Rik), mRNA [NM_199365]
-3.022	-8.12291	5.18964e-14	2.17671e-12	8.14137	A_52_P503796	Col5a3	NM_016919	Mus musculus procollagen, type V, alpha 3 (Col5a3), mRNA [NM_016919]
-3.01258	-8.07006	5.68722e-14	2.17671e-12	9.10649	A_51_P311904	Ptk2b	NM_172498	Mus musculus PTK2 protein tyrosine kinase 2 beta (Ptk2b), mRNA [NM_172498]
-2.99121	-7.95143	6.96092e-14	2.33191e-12	6.51926	A_51_P299805	1200006F02Rik	NM_027872	Mus musculus RIKEN cDNA 1200006F02 gene (1200006F02Rik), mRNA [NM_027872]
-2.95802	-7.77056	1.32462e-13	3.6979e-12	7.54975	A_51_P426195	Nppb	NM_008726	Mus musculus natriuretic peptide precursor type B (Nppb), mRNA [NM_008726]
-2.88272	-7.37539	1.29524e-13	3.6979e-12	10.3319	A_51_P161354	Sesn2	NM_144907	Mus musculus sestrin 2 (Sesn2), mRNA [NM_144907]
-2.74455	-6.70181	2.1417e-12	4.09982e-11	7.80823	A_52_P342654	Prss33	NM_178370	Mus musculus protease, serine, 33 (Prss33), mRNA [NM_178370]
-2.72291	-6.60203	9.02946e-12	1.28573e-10	7.04755	A_51_P416509	Hist1h1a	NM_030609	Mus musculus histone 1, H1a (Hist1h1a), mRNA [NM_030609]
-2.69329	-6.46786	4.08367e-13	9.43468e-12	7.80929	A_52_P298093	Peli1	NM_030015	Mus musculus pellino 1 (Peli1), mRNA [NM_030015]
-2.66282	-6.33268	4.83198e-13	1.04433e-11	6.19897	A_52_P356170	Gapds	NM_008085	Mus musculus glyceraldehyde-3-phosphate dehydrogenase, spermatogenic (Gapds), mRNA [NM_008085]
-2.61289	-6.11726	9.40311e-12	1.28573e-10	7.59255	A_51_P403536	Ltbp4	NM_175641	Mus musculus latent transforming growth factor beta binding protein 4 (Ltbp4), mRNA [NM_175641]
-2.56867	-5.93261	9.46814e-13	1.95474e-11	6.56214	A_51_P336114	2310038K02Rik	NM_146186	Mus musculus RIKEN cDNA 2310038K02 gene (2310038K02Rik), mRNA [NM_146186]
-2.56411	-5.91388	9.62784e-13	1.95474e-11	7.18333	A_51_P345022	4732456N10Rik	NM_177717	Mus musculus RIKEN cDNA 4732456N10 gene (4732456N10Rik), mRNA [NM_177717]
-2.54568	-5.83885	9.87577e-12	1.32335e-10	7.90603	A_52_P508750	Grn	NM_008175	Mus musculus granulin (Grn), mRNA [NM_008175]
-2.51536	-5.71741	2.93169e-12	5.45619e-11	7.42238	A_52_P227919	Olfr1036	NM_207142	Mus musculus olfactory receptor 1036 (Olfr1036), mRNA [NM_207142]
-2.46813	-5.53325	9.08764e-11	7.23703e-10	6.73876	A_52_P241508	Btbd4	NM_028125	Mus musculus BTB (POZ) domain containing 4 (Btbd4), mRNA [NM_028125]
-2.46193	-5.50953	6.55719e-12	1.0217e-10	8.05128	A_51_P262757	2310076L09Rik	NM_025874	Mus musculus RIKEN cDNA 2310076L09 gene (2310076L09Rik), mRNA [NM_025874]
-2.40238	-5.28674	3.04007e-12	5.505e-11	9.0719	A_51_P169693	Bst2	NM_198095	Mus musculus RIKEN cDNA 2310015I10 gene (2310015I10Rik), mRNA [NM_198095]
-2.39543	-5.26133	5.10764e-12	8.34664e-11	11.018	A_51_P468054	Smyd1	NM_009762	Mus musculus SET and MYND domain containing 1 (Smyd1), mRNA [NM_009762]
-2.37619	-5.19166	4.1965e-12	7.02914e-11	6.15978	A_52_P271572	Ece2	NM_139293	Mus musculus endothelin converting enzyme 2 (Ece2), transcript variant 2b-2, mRNA [NM_139293]
-2.36948	-5.16755	3.68394e-12	6.32882e-11	6.8416	A_51_P483499	Serpinb9c	NM_011453	Mus musculus serine (or cysteine) proteinase inhibitor, clade B, member 9c (Serpinb9c), mRNA [NM_011453]
-2.33254	-5.03691	8.21322e-12	1.19627e-10	6.57047	A_51_P375558	Myoc	NM_010865	Mus musculus myocilin (Myoc), mRNA [NM_010865]
-2.30463	-4.94041	9.30118e-12	1.28573e-10	10.1577	A_52_P349939	Eno1	NM_023119	Mus musculus enolase 1, alpha non-neuron (Eno1), mRNA [NM_023119]
-2.29511	-4.9079	2.25416e-11	2.55981e-10	6.76969	A_51_P186574	Theg	NM_011583	Mus musculus testicular haploid expressed gene (Theg), transcript variant 1, mRNA [NM_011583]
-2.26713	-4.81363	2.76732e-11	3.03952e-10	8.66151	A_51_P363258	Prss22	NM_133731	Mus musculus protease, serine, 22 (Prss22), mRNA [NM_133731]
-2.2313	-4.69556	1.83608e-11	2.1582e-10	9.18831	A_51_P341369	2310009N05Rik	NM_025861	Mus musculus RIKEN cDNA 2310009N05 gene (2310009N05Rik), mRNA [NM_025861]
-2.219	-4.65572	1.21741e-11	1.54421e-10	8.78415	A_51_P205290	2810441C07Rik	NM_172415	Mus musculus RIKEN cDNA 2810441C07 gene (2810441C07Rik), mRNA [NM_172415]
-2.21432	-4.64063	2.9443e-11	3.08232e-10	10.8645	A_52_P420504	0610041G09Rik	NM_183274	Mus musculus RIKEN cDNA 0610041G09 gene (0610041G09Rik), mRNA [NM_183274]
-2.21182	-4.6326	6.69948e-11	5.64925e-10	6.16482	A_51_P492141	Senp2	NM_029457	Mus musculus SUMO/sentrin specific protease 2 (Senp2), mRNA [NM_029457]
-2.20408	-4.60781	1.94317e-11	2.2447e-10	9.44332	A_51_P246854	Acta1	NM_009606	Mus musculus actin, alpha 1, skeletal muscle (Acta1), mRNA [NM_009606]
-2.17482	-4.51529	7.85091e-11	6.33748e-10	8.92153	A_51_P425352	Jph4	NM_177049	Mus musculus RIKEN cDNA 9330157P13 gene (9330157P13Rik), mRNA [NM_177049]
-2.171	-4.50336	1.67018e-11	2.03459e-10	6.75536	A_51_P350748	1500031H04Rik	NM_025893	Mus musculus RIKEN cDNA 1500031H04 gene (1500031H04Rik), mRNA [NM_025893]
-2.11279	-4.32527	3.60715e-11	3.6618e-10	7.81436	A_52_P638337	5031410I06Rik	NM_207657	Mus musculus RIKEN cDNA 5031410I06 gene (5031410I06Rik), mRNA [NM_207657]
-2.1073	-4.30885	2.82586e-11	3.05375e-10	7.64528	A_51_P318551	BC018399	NM_145431	Mus musculus cDNA sequence BC018399 (BC018399), mRNA [NM_145431]
-2.10492	-4.30174	6.74537e-11	5.64925e-10	7.02611	A_52_P672834	Gababrbp	NM_178394	Mus musculus RIKEN cDNA 5830437M04 gene (5830437M04Rik), mRNA [NM_178394]
-2.09743	-4.27947	3.9499e-11	3.83541e-10	6.67785	A_52_P268852	Helt	NM_173789	Mus musculus transcription factor Helt (Helt), mRNA [NM_173789]
-2.09645	-4.27655	3.3224e-11	3.42463e-10	9.0766	A_52_P129114	Centb5	NM_207223	Mus musculus centaurin, beta 5 (Centb5), mRNA [NM_207223]
-2.09163	-4.26229	4.00747e-11	3.83572e-10	7.89819	A_51_P338443	Angptl4	NM_020581	Mus musculus angiopoietin-like 4 (Angptl4), mRNA [NM_020581]
-2.06677	-4.18946	3.83406e-11	3.83406e-10	8.54238	A_52_P662711	Anxa13	NM_027211	Mus musculus annexin A13 (Anxa13), mRNA [NM_027211]
-2.06553	-4.18586	3.8964e-11	3.83541e-10	9.07743	A_52_P472233	Fcho1	NM_028715	Mus musculus FCH domain only 1 (Fcho1), mRNA [NM_028715]
-2.06421	-4.18205	4.30866e-11	4.00944e-10	7.7765	A_51_P124388	2210413P12Rik	NM_145977	Mus musculus RIKEN cDNA 2210413P12 gene (2210413P12Rik), mRNA [NM_145977]
-2.05397	-4.15248	4.28446e-11	4.00944e-10	7.17959	A_52_P428354	H2-Q10	NM_010391	Mus musculus histocompatibility 2, Q region locus 10 (H2-Q10), mRNA [NM_010391]
-2.05117	-4.14441	1.06326e-09	5.79172e-09	6.00028	A_51_P437327	Ascl1	NM_008553	Mus musculus achaete-scute complex homolog-like 1 (Drosophila) (Ascl1), mRNA [NM_008553]
-2.04545	-4.12801	6.39773e-11	5.54211e-10	7.5321	A_52_P356703	A930017E24Rik	NM_177041	Mus musculus RIKEN cDNA A930017E24 gene (A930017E24Rik), mRNA [NM_177041]
-2.02689	-4.07525	9.61109e-09	3.30227e-08	7.54766	A_51_P255395	Col7a1	NM_007738	Mus musculus procollagen, type VII, alpha 1 (Col7a1), mRNA [NM_007738]
-2.01743	-4.04862	1.29658e-10	9.44248e-10	8.16411	A_51_P419439	Gnmt	NM_010321	Mus musculus glycine N-methyltransferase (Gnmt), mRNA [NM_010321]
-2.00442	-4.01229	6.45201e-11	5.54211e-10	7.51476	A_51_P171711	Cacna2d2	NM_020263	Mus musculus calcium channel, voltage-dependent, alpha 2/delta subunit 2 (Cacna2d2), mRNA [NM_020263]
-1.99606	-3.98908	9.39734e-11	7.23703e-10	8.96017	A_52_P651235	Hist1h2ai	NM_178182	Mus musculus histone 1, H2ai (Hist1h2ai), mRNA [NM_178182]
-1.99573	-3.98819	9.36216e-11	7.23703e-10	10.7134	A_51_P343356	0610042E07Rik	NM_026158	Mus musculus RIKEN cDNA 0610042E07 gene (0610042E07Rik), mRNA [NM_026158]
-1.97994	-3.94477	1.10819e-09	5.95936e-09	7.21961	A_51_P331570	Trib3	NM_144554	Mus musculus tribbles homolog 3 (Drosophila) (Trib3), mRNA [NM_144554]
-1.96217	-3.89647	2.15114e-10	1.48584e-09	6.9768	A_51_P121485	Olfr355	NM_146625	Mus musculus olfactory receptor 355 (Olfr355), mRNA [NM_146625]
-1.95928	-3.88868	1.06695e-10	8.03211e-10	10.3749	A_52_P498208	Hist1h2ak	NM_178183	Mus musculus histone 1, H2ak (Hist1h2ak), mRNA [NM_178183]
-1.92022	-3.78481	1.54702e-10	1.11452e-09	7.36799	A_51_P111285	Krt1-10	NM_010660	Mus musculus keratin complex 1, acidic, gene 10 (Krt1-10), mRNA [NM_010660]
-1.90549	-3.74637	1.81472e-10	1.26652e-09	7.6447	A_52_P256099	Myrip	NM_144557	Mus musculus myosin VIIA and Rab interacting protein (Myrip), mRNA [NM_144557]
-1.90537	-3.74606	5.76986e-05	5.87509e-05	12.0665	A_51_P314501	Lars2	NM_153168	Mus musculus leucyl-tRNA synthetase, mitochondrial (Lars2), mRNA [NM_153168]
-1.8816	-3.68482	3.59168e-10	2.31387e-09	8.66002	A_52_P131249	B830017H08Rik	NM_001002790	Mus musculus RIKEN cDNA B830017H08 gene (B830017H08Rik), mRNA [NM_001002790]
-1.85648	-3.62124	2.33327e-10	1.59519e-09	9.47666	A_52_P498210	Hist1h2af	NM_175661	Mus musculus histone 1, H2af (Hist1h2af), mRNA [NM_175661]
-1.83918	-3.57807	2.79423e-10	1.8536e-09	9.69337	A_51_P259009	Cacnb3	NM_007581	Mus musculus calcium channel, voltage-dependent, beta 3 subunit (Cacnb3), mRNA [NM_007581]
-1.83365	-3.56437	2.21426e-09	1.08664e-08	7.45095	A_52_P26794	Basp1	NM_027395	Mus musculus brain abundant, membrane attached signal protein 1 (Basp1), mRNA [NM_027395]
-1.8287	-3.55217	6.41236e-09	2.40016e-08	7.29441	A_51_P458242	Mtch1	NM_019880	Mus musculus mitochondrial carrier homolog 1 (C. elegans) (Mtch1), mRNA [NM_019880]
-1.82864	-3.55201	3.09258e-10	2.01168e-09	7.46465	A_52_P561272	Ky	NM_024291	Mus musculus kyphoscoliosis (Ky), mRNA [NM_024291]
-1.82743	-3.54904	3.85352e-10	2.45891e-09	10.5081	A_51_P269216	Atf5	NM_030693	Mus musculus activating transcription factor 5 (Atf5), mRNA [NM_030693]
-1.82218	-3.53615	8.97582e-10	5.0115e-09	7.12745	A_51_P360374	Krt1-2	NM_010665	Mus musculus keratin complex 1, acidic, gene 2 (Krt1-2), mRNA [NM_010665]
-1.80926	-3.50462	1.87392e-08	5.60504e-08	6.26022	A_52_P684242	Col3a1	NM_009930	Mus musculus procollagen, type III, alpha 1 (Col3a1), mRNA [NM_009930]
-1.80883	-3.50357	5.04208e-10	3.07109e-09	6.51509	A_51_P386189	Tnk2	NM_016788	Mus musculus tyrosine kinase, non-receptor, 2 (Tnk2), mRNA [NM_016788]
-1.77403	-3.42009	8.86105e-10	4.989e-09	8.48148	A_51_P324535	B4galt5	NM_019835	Mus musculus UDP-Gal:betaGlcNAc beta 1,4-galactosyltransferase, polypeptide 5 (B4galt5), mRNA [NM_019835]
-1.77325	-3.41823	4.96901e-10	3.06183e-09	8.44757	A_51_P399866	Hook2	NM_133255	Mus musculus hook homolog 2 (Drosophila) (Hook2), mRNA [NM_133255]
-1.7727	-3.41692	4.98118e-10	3.06183e-09	8.54928	A_51_P175881	Gse1	NM_198671	Mus musculus genetic suppressor element 1 (Gse1), mRNA [NM_198671]
-1.7652	-3.39921	5.02631e-09	1.98554e-08	6.85494	A_52_P566406	Xpc	NM_009531	Mus musculus xeroderma pigmentosum, complementation group C (Xpc), mRNA [NM_009531]
-1.74321	-3.34779	4.03328e-06	4.28256e-06	6.18599	A_51_P425772	Ckb	NM_021273	Mus musculus creatine kinase, brain (Ckb), mRNA [NM_021273]
-1.74102	-3.34272	1.12254e-09	5.96905e-09	7.14773	A_52_P429106	2810432D09Rik	NM_027278	Mus musculus RIKEN cDNA 2810432D09 gene (2810432D09Rik), mRNA [NM_027278]
-1.73019	-3.31772	2.22193e-09	1.08664e-08	6.56555	A_51_P269703	Klra2	NM_008462	Mus musculus killer cell lectin-like receptor, subfamily A, member 2 (Klra2), mRNA [NM_008462]
-1.7284	-3.31361	7.55984e-10	4.40443e-09	6.15694	A_51_P419007	Hspb3	NM_019960	Mus musculus heat shock protein 3 (Hspb3), mRNA [NM_019960]
-1.72727	-3.31101	9.14341e-10	5.06288e-09	6.98736	A_51_P270949	Hist1h1b	NM_020034	Mus musculus histone 1, H1b (Hist1h1b), mRNA [NM_020034]
-1.71174	-3.27556	1.34281e-08	4.32759e-08	6.68454	A_51_P325165	Il27	NM_145636	Mus musculus interleukin 27 (Il27), mRNA [NM_145636]
-1.69073	-3.22819	2.11198e-09	1.04817e-08	6.53957	A_52_P168028	Lss	NM_146006	Mus musculus lanosterol synthase (Lss), mRNA [NM_146006]
-1.68873	-3.22373	1.18354e-09	6.19507e-09	6.85803	A_52_P512137	4932408B21Rik	NM_172535	Mus musculus RIKEN cDNA 4932408B21 gene (4932408B21Rik), mRNA [NM_172535]
-1.6855	-3.21651	1.14767e-09	6.05463e-09	6.13187	A_51_P246677	Rec8L1	NM_020002	Mus musculus REC8-like 1 (yeast) (Rec8L1), mRNA [NM_020002]
-1.67797	-3.19978	1.52056e-09	7.8975e-09	7.71339	A_52_P122867	B4galt1	NM_022305	Mus musculus UDP-Gal:betaGlcNAc beta 1,4- galactosyltransferase, polypeptide 1 (B4galt1), mRNA [NM_022305]
-1.66592	-3.17317	6.46175e-09	2.40521e-08	7.18611	A_51_P295848	Bai1	NM_174991	Mus musculus brain-specific angiogenesis inhibitor 1 (Bai1), mRNA [NM_174991]
-1.65014	-3.13864	3.09663e-09	1.38316e-08	6.68692	A_51_P426739	Gpt1	NM_182805	Mus musculus glutamic pyruvic transaminase 1, soluble (Gpt1), mRNA [NM_182805]
-1.64229	-3.12162	2.03913e-09	1.01957e-08	8.24542	A_52_P557053	Rad51l3	NM_011235	Mus musculus RAD51-like 3 (S. cerevisiae) (Rad51l3), mRNA [NM_011235]
-1.63372	-3.10313	1.88861e-09	9.65929e-09	8.34254	A_51_P399305	Tnfrsf19	NM_013869	Mus musculus tumor necrosis factor receptor superfamily, member 19 (Tnfrsf19), mRNA [NM_013869]
-1.63164	-3.09866	2.00785e-09	1.01148e-08	11.8347	A_51_P439092	Lamr1	NM_011029	Mus musculus laminin receptor 1 (ribosomal protein SA) (Lamr1), mRNA [NM_011029]
-1.6306	-3.09641	4.44377e-09	1.84255e-08	7.83605	A_52_P629895	Adh1	NM_007409	Mus musculus alcohol dehydrogenase 1 (class I) (Adh1), mRNA [NM_007409]
-1.62598	-3.08653	1.24376e-08	4.04524e-08	7.04735	A_51_P157042	Ctgf	NM_010217	Mus musculus connective tissue growth factor (Ctgf), mRNA [NM_010217]
-1.62489	-3.08419	3.39831e-08	9.2181e-08	6.81683	A_51_P496720	Dnmt3l	NM_019448	Mus musculus DNA (cytosine-5-)-methyltransferase 3-like (Dnmt3l), mRNA [NM_019448]
-1.61453	-3.06211	3.16389e-09	1.40384e-08	6.98677	A_51_P261569	LOC382109	NM_198674	Mus musculus similar to hypothetical protein E330023O18 (LOC382109), mRNA [NM_198674]
-1.61377	-3.06051	2.83627e-09	1.30158e-08	6.62622	A_51_P129480	Ccl21c	NM_023052	Mus musculus chemokine (C-C motif) ligand 21c (leucine) (Ccl21c), mRNA [NM_023052]
-1.60392	-3.03968	2.53965e-09	1.20679e-08	7.80404	A_51_P303316	Hoxa13	NM_008264	Mus musculus homeo box A13 (Hoxa13), mRNA [NM_008264]
-1.6026	-3.0369	2.58791e-09	1.21053e-08	10.8909	A_52_P81562	Eef2	NM_007907	Mus musculus eukaryotic translation elongation factor 2 (Eef2), mRNA [NM_007907]
-1.60244	-3.03657	4.012e-09	1.69059e-08	6.55981	A_51_P247591	Aamp	NM_146110	Mus musculus angio-associated migratory protein (Aamp), mRNA [NM_146110]
-1.59558	-3.02216	8.40448e-09	3.00795e-08	7.25606	A_51_P125487	Pgk2	NM_031190	Mus musculus phosphoglycerate kinase 2 (Pgk2), mRNA [NM_031190]
-1.5918	-3.01425	2.99692e-09	1.35671e-08	7.25051	A_51_P132551	Trip10	NM_134125	Mus musculus thyroid hormone receptor interactor 10 (Trip10), mRNA [NM_134125]
-1.58605	-3.00226	3.37552e-09	1.4591e-08	8.1366	A_52_P661606	Phgdh	NM_016966	Mus musculus 3-phosphoglycerate dehydrogenase (Phgdh), mRNA [NM_016966]
-1.58145	-2.9927	5.27822e-09	2.04417e-08	6.95869	A_52_P280501	Fbxo12	NM_015793	Mus musculus F-box only protein 12 (Fbxo12), mRNA [NM_015793]
-1.57897	-2.98756	3.25665e-09	1.42611e-08	7.61121	A_51_P274163	Clybl	NM_029556	Mus musculus citrate lyase beta like (Clybl), mRNA [NM_029556]
-1.57502	-2.97941	4.14957e-09	1.73763e-08	6.58848	A_52_P460308	D1Ucla4	NM_153555	Mus musculus DNA segment, Chr 1, University of California at Los Angeles 4 (D1Ucla4), mRNA [NM_153555]
-1.5639	-2.95653	4.46286e-09	1.84255e-08	13.5444	A_52_P43266	Abt1	NM_013924	Mus musculus activator of basal transcription (Abt1), mRNA [NM_013924]
-1.56271	-2.95409	2.55585e-08	7.28356e-08	6.05983	A_51_P487028	Lim2	NM_177693	Mus musculus lens intrinsic membrane protein 2 (Lim2), mRNA [NM_177693]
-1.56246	-2.95358	3.18617e-08	8.74892e-08	7.945	A_51_P137042	LOC280621	NM_175033	Mus musculus similar to selenoprotein W (LOC280621), mRNA [NM_175033]
-1.5605	-2.94956	1.775e-08	5.43036e-08	6.01328	A_52_P64001	Ing4	NM_144510	Mus musculus inhibitor of growth family, member 4 (Ing4), mRNA [NM_144510]
-1.5474	-2.92289	4.55998e-08	1.1661e-07	6.46016	A_51_P333929	Col25a1	NM_029838	Mus musculus procollagen, type XXV, alpha 1 (Col25a1), transcript variant 1, mRNA [NM_029838]
-1.54666	-2.92141	8.45386e-08	1.88803e-07	6.7968	A_51_P278282	Tnfrsf1b	NM_011610	Mus musculus tumor necrosis factor receptor superfamily, member 1b (Tnfrsf1b), mRNA [NM_011610]
-1.54521	-2.91846	1.13189e-08	3.75718e-08	7.63879	A_52_P662695	Skiip	NM_025507	Mus musculus SKI interacting protein (Skiip), mRNA [NM_025507]
-1.54407	-2.91616	8.44023e-09	3.00795e-08	6.53032	A_51_P226922	Pcsk1n	NM_013892	Mus musculus proprotein convertase subtilisin/kexin type 1 inhibitor (Pcsk1n), mRNA [NM_013892]
-1.54293	-2.91387	4.70201e-09	1.9093e-08	9.50962	A_52_P64609	Hist2h2aa1	NM_013549	Mus musculus histone 2, H2aa1 (Hist2h2aa1), mRNA [NM_013549]
-1.53899	-2.9059	5.06758e-09	1.98554e-08	7.40043	A_52_P225584	1300007F04Rik	NM_026185	Mus musculus RIKEN cDNA 1300007F04 gene (1300007F04Rik), mRNA [NM_026185]
-1.53191	-2.89169	5.55361e-09	2.12624e-08	7.20023	A_52_P395397	Aars	NM_146217	Mus musculus alanyl-tRNA synthetase (Aars), mRNA [NM_146217]
-1.53094	-2.88974	5.58965e-09	2.12788e-08	7.24506	A_51_P208580	Gltscr2	NM_133831	Mus musculus glioma tumor suppressor candidate region gene 2 (Gltscr2), mRNA [NM_133831]
-1.5301	-2.88806	7.51783e-09	2.70803e-08	6.09797	A_52_P390572	Gal3st2	NM_199366	Mus musculus galactose-3-O-sulfotransferase 2 (Gal3st2), mRNA [NM_199366]
-1.52963	-2.88712	7.18816e-09	2.60328e-08	7.51693	A_52_P387009	Egln3	NM_028133	Mus musculus EGL nine homolog 3 (C. elegans) (Egln3), mRNA [NM_028133]
-1.52768	-2.88321	9.21541e-09	3.19913e-08	6.73752	A_52_P307749	Slc35a5	NM_028756	Mus musculus solute carrier family 35, member A5 (Slc35a5), mRNA [NM_028756]
-1.52679	-2.88145	3.04279e-08	8.42425e-08	9.91248	A_52_P257004	Pou4f2	NM_138944	Mus musculus POU domain, class 4, transcription factor 2 (Pou4f2), mRNA [NM_138944]
-1.52478	-2.87743	1.07667e-08	3.62179e-08	10.5857	A_51_P139108	Cpxm1	NM_019696	Mus musculus carboxypeptidase X 1 (M14 family) (Cpxm1), mRNA [NM_019696]
-1.52438	-2.87662	6.79658e-09	2.50204e-08	6.67993	A_52_P116896	Lcn7	NM_023476	Mus musculus lipocalin 7 (Lcn7), mRNA [NM_023476]
-1.52375	-2.87537	6.88146e-09	2.50575e-08	8.0545	A_51_P290202	Hoxb13	NM_008267	Mus musculus homeo box B13 (Hoxb13), mRNA [NM_008267]
-1.5214	-2.8707	9.40606e-09	3.24848e-08	6.22283	A_52_P349298	2610304G08Rik	NM_027434	Mus musculus RIKEN cDNA 2610304G08 gene (2610304G08Rik), mRNA [NM_027434]
-1.51888	-2.86568	1.6712e-08	5.15993e-08	7.41951	A_51_P395473	Tenc1	NM_153533	Mus musculus tensin like C1 domain-containing phosphatase (Tenc1), mRNA [NM_153533]
-1.50392	-2.83613	1.13837e-08	3.75718e-08	7.11696	A_51_P481777	Tcstv1	NM_018756	Mus musculus 2-cell-stage, variable group, member 1 (Tcstv1), mRNA [NM_018756]
-1.50381	-2.83591	6.0233e-08	1.4569e-07	7.3863	A_51_P295085	Ogn	NM_008760	Mus musculus osteoglycin (Ogn), mRNA [NM_008760]
-1.49141	-2.81163	1.58317e-08	4.95667e-08	7.87008	A_52_P496566	2310047C17Rik	NM_175108	Mus musculus RIKEN cDNA 2310047C17 gene (2310047C17Rik), mRNA [NM_175108]
-1.48814	-2.80528	1.01159e-08	3.458e-08	8.33159	A_52_P301821	D0H4S114	NM_053078	Mus musculus DNA segment, human D4S114 (D0H4S114), mRNA [NM_053078]
-1.48514	-2.79944	4.43962e-08	1.14406e-07	7.63497	A_52_P685021	Cxcl12	NM_021704	Mus musculus chemokine (C-X-C motif) ligand 12 (Cxcl12), transcript variant 1, mRNA [NM_021704]
-1.47421	-2.77832	1.02751e-08	3.49459e-08	11.9869	A_51_P255682	Mfge8	NM_008594	Mus musculus milk fat globule-EGF factor 8 protein (Mfge8), mRNA [NM_008594]
-1.4647	-2.76006	1.08113e-08	3.62179e-08	7.55225	A_51_P283473	1110018M03Rik	NM_026271	Mus musculus RIKEN cDNA 1110018M03 gene (1110018M03Rik), mRNA [NM_026271]
-1.46292	-2.75665	2.30514e-08	6.6571e-08	6.54907	A_51_P321341	Sult1a1	NM_133670	Mus musculus sulfotransferase family 1A, phenol-preferring, member 1 (Sult1a1), mRNA [NM_133670]
-1.46133	-2.75361	1.35543e-08	4.32759e-08	6.17078	A_51_P306218	5430438H03Rik	NM_176951	Mus musculus RIKEN cDNA 5430438H03 gene (5430438H03Rik), mRNA [NM_176951]
-1.44942	-2.73098	2.88948e-08	8.06647e-08	8.98456	A_51_P353606	Adam1a	NM_172126	Mus musculus a disintegrin and metalloproteinase domain 1a (Adam1a), mRNA [NM_172126]
-1.44608	-2.72466	1.35953e-08	4.32759e-08	6.41895	A_52_P605846	Cebpb	NM_009883	Mus musculus CCAAT/enhancer binding protein (C/EBP), beta (Cebpb), mRNA [NM_009883]
-1.44377	-2.72032	1.36287e-08	4.32759e-08	10.3009	A_51_P257832	Uros	NM_009479	Mus musculus uroporphyrinogen III synthase (Uros), mRNA [NM_009479]
-1.44369	-2.72017	1.46302e-08	4.62369e-08	8.53393	A_52_P304128	Mmp14	NM_008608	Mus musculus matrix metalloproteinase 14 (membrane-inserted) (Mmp14), mRNA [NM_008608]
-1.44331	-2.71944	1.1966e-07	2.51324e-07	6.61405	A_51_P444005	1300007L22Rik	NM_027917	Mus musculus RIKEN cDNA 1300007L22 gene (1300007L22Rik), mRNA [NM_027917]
-1.43624	-2.70615	1.80657e-08	5.50102e-08	14.0433	A_52_P501077	BC025575	NM_199200	Mus musculus cDNA sequence BC025575 (BC025575), mRNA [NM_199200]
-1.43533	-2.70444	2.83823e-08	7.95653e-08	11.6847	A_51_P110651	Zfp13	NM_011747	Mus musculus zinc finger protein 13 (Zfp13), mRNA [NM_011747]
-1.43528	-2.70435	1.4888e-08	4.68308e-08	12.226	A_51_P405773	Hist1h2aa	NM_175658	Mus musculus histone 1, H2aa (Hist1h2aa), mRNA [NM_175658]
-1.43239	-2.69893	1.29792e-06	1.67586e-06	6.38186	A_52_P289829	4931422A03Rik	NM_175161	Mus musculus RIKEN cDNA 4931422A03 gene (4931422A03Rik), mRNA [NM_175161]
-1.42448	-2.68418	2.02367e-08	5.99705e-08	10.3751	A_52_P272217	Ogfr	NM_031373	Mus musculus opioid growth factor receptor (Ogfr), mRNA [NM_031373]
-1.42094	-2.67759	1.89759e-08	5.6506e-08	8.81761	A_52_P527874	AA408556	NM_199447	Mus musculus expressed sequence AA408556 (AA408556), mRNA [NM_199447]
-1.41757	-2.67135	1.8417e-08	5.55827e-08	7.5899	A_52_P421364	Rnf24	NM_178607	Mus musculus ring finger protein 24 (Rnf24), mRNA [NM_178607]
-1.415	-2.66661	1.86936e-08	5.60504e-08	9.8007	A_51_P204831	Crip1	NM_007763	Mus musculus cysteine-rich protein 1 (intestinal) (Crip1), mRNA [NM_007763]
-1.41253	-2.66204	2.6897e-08	7.57186e-08	7.78443	A_52_P95577	A430070M19	NM_177865	Mus musculus hypothetical protein A430070M19 (A430070M19), mRNA [NM_177865]
-1.4104	-2.65811	2.13e-08	6.23187e-08	6.20604	A_52_P262250	Cenpb	NM_007682	Mus musculus centromere autoantigen B (Cenpb), mRNA [NM_007682]
-1.40609	-2.65017	2.03184e-08	5.99705e-08	7.3392	A_51_P140742	Islr	NM_012043	Mus musculus immunoglobulin superfamily containing leucine-rich repeat (Islr), mRNA [NM_012043]
-1.40111	-2.64104	2.25566e-08	6.57083e-08	9.07546	A_51_P273639	Slc7a5	NM_011404	Mus musculus solute carrier family 7 (cationic amino acid transporter, y+ system), member 5 (Slc7a5), mRNA [NM_011404]
-1.39512	-2.6301	2.94155e-08	8.17775e-08	7.92411	A_52_P261846	Col18a1	NM_009929	Mus musculus procollagen, type XVIII, alpha 1 (Col18a1), mRNA [NM_009929]
-1.39487	-2.62964	2.28072e-08	6.61508e-08	6.32872	A_52_P517683	Tagln	NM_011526	Mus musculus transgelin (Tagln), mRNA [NM_011526]
-1.38798	-2.61712	4.00069e-08	1.05154e-07	8.09819	A_52_P100473	4921513B05Rik	NM_198601	Mus musculus RIKEN cDNA 4921513B05 gene (4921513B05Rik), mRNA [NM_198601]
-1.38763	-2.61648	2.65493e-08	7.50551e-08	7.6787	A_52_P384508	2210008I11Rik	NM_145124	Mus musculus RIKEN cDNA 2210008I11 gene (2210008I11Rik), mRNA [NM_145124]
-1.38202	-2.60633	3.21822e-08	8.76508e-08	8.64561	A_51_P407977	Apeh	NM_146226	Mus musculus acylpeptide hydrolase (Apeh), mRNA [NM_146226]
-1.37751	-2.5982	3.92158e-08	1.03852e-07	7.37929	A_51_P364639	Krt2-6g	NM_019956	Mus musculus keratin complex 2, basic, gene 6g (Krt2-6g), mRNA [NM_019956]
-1.37602	-2.59551	8.88374e-08	1.95151e-07	8.36907	A_51_P121635	Maged2	NM_030700	Mus musculus melanoma antigen, family D, 2 (Maged2), mRNA [NM_030700]
-1.36987	-2.58447	4.32974e-08	1.12439e-07	6.51295	A_51_P197925	Zfp57	NM_009559	Mus musculus zinc finger protein 57 (Zfp57), mRNA [NM_009559]
-1.35757	-2.56253	4.32674e-08	1.12439e-07	7.89985	A_52_P42115	1810054G18Rik	NM_029377	Mus musculus RIKEN cDNA 1810054G18 gene (1810054G18Rik), mRNA [NM_029377]
-1.35523	-2.55839	4.04424e-08	1.05845e-07	6.70372	A_52_P675072	Adrm1	NM_019822	Mus musculus adhesion regulating molecule 1 (Adrm1), mRNA [NM_019822]
-1.35495	-2.55788	1.51379e-07	3.06417e-07	6.63811	A_51_P213045	Smoc2	NM_022315	Mus musculus SPARC related modular calcium binding 2 (Smoc2), mRNA [NM_022315]
-1.353	-2.55443	7.26665e-08	1.69051e-07	6.01529	A_52_P384956	Bin1	NM_009668	Mus musculus bridging integrator 1 (Bin1), mRNA [NM_009668]
-1.34773	-2.54511	4.00212e-08	1.05154e-07	7.799	A_52_P169595	A630098G03Rik	NM_177669	Mus musculus RIKEN cDNA A630098G03 gene (A630098G03Rik), mRNA [NM_177669]
-1.34627	-2.54254	5.16885e-08	1.29221e-07	9.08823	A_52_P249336	2010016F14Rik	NM_183268	Mus musculus RIKEN cDNA 2010016F14 gene (2010016F14Rik), mRNA [NM_183268]
-1.34561	-2.54139	7.92178e-08	1.78707e-07	6.00235	A_52_P302284	Adam28	NM_183366	Mus musculus a disintegrin and metalloprotease domain 28 (Adam28), transcript variant 2, mRNA [NM_183366]
-1.34312	-2.537	4.91877e-08	1.2343e-07	7.32395	A_51_P241426	Gfra4	NM_020014	Mus musculus glial cell line derived neurotrophic factor family receptor alpha 4 (Gfra4), mRNA [NM_020014]
-1.3409	-2.53309	1.44581e-07	2.9683e-07	7.51359	A_51_P202954	Dedd2	NM_026117	Mus musculus death effector domain-containing DNA binding protein 2 (Dedd2), transcript variant 2, mRNA [NM_026117]
-1.33772	-2.52751	1.54478e-07	3.09881e-07	8.96689	A_52_P532910	Tpm1	NM_024427	Mus musculus tropomyosin 1, alpha (Tpm1), mRNA [NM_024427]
-1.33505	-2.52284	6.12521e-08	1.47622e-07	7.03347	A_52_P315369	Nqo3a2	NM_028057	Mus musculus NAD(P)H:quinone oxidoreductase type 3, polypeptide A2 (Nqo3a2), mRNA [NM_028057]
-1.33123	-2.51617	4.64686e-08	1.17487e-07	8.00735	A_52_P434549	Acin1	NM_023190	Mus musculus apoptotic chromatin condensation inducer 1 (Acin1), mRNA [NM_023190]
-1.32985	-2.51377	7.80769e-08	1.77327e-07	6.65636	A_51_P206235	Slc39a5	NM_028051	Mus musculus solute carrier family 39 (metal ion transporter), member 5 (Slc39a5), mRNA [NM_028051]
-1.32648	-2.50791	5.33574e-08	1.3095e-07	6.60776	A_51_P249024	Hk1	NM_010438	Mus musculus hexokinase 1 (Hk1), mRNA [NM_010438]
-1.32226	-2.50057	8.37903e-08	1.87757e-07	8.40857	A_51_P460302	Adrbk1	NM_130863	Mus musculus adrenergic receptor kinase, beta 1 (Adrbk1), mRNA [NM_130863]
-1.32037	-2.4973	5.33441e-08	1.3095e-07	6.68282	A_51_P419768	Rgs2	NM_009061	Mus musculus regulator of G-protein signaling 2 (Rgs2), mRNA [NM_009061]
-1.32028	-2.49714	5.14448e-07	8.20666e-07	6.98815	A_52_P994399	Defcr4	NM_010039	Mus musculus defensin related cryptdin 4 (Defcr4), mRNA [NM_010039]
-1.31938	-2.49558	1.48577e-07	3.02573e-07	8.70439	A_51_P186703	Fbln5	NM_011812	Mus musculus fibulin 5 (Fbln5), mRNA [NM_011812]
-1.31923	-2.49532	6.52352e-08	1.54792e-07	11.9781	A_51_P450957	Acta2	NM_007392	Mus musculus actin, alpha 2, smooth muscle, aorta (Acta2), mRNA [NM_007392]
-1.31749	-2.49232	3.06539e-07	5.46226e-07	8.21247	A_52_P75127	Tcp11	NM_013687	Mus musculus t-complex protein 11 (Tcp11), mRNA [NM_013687]
-1.31507	-2.48815	2.66393e-07	4.79793e-07	8.37299	A_52_P599578	Cald1	NM_145575	Mus musculus caldesmon 1 (Cald1), mRNA [NM_145575]
-1.3125	-2.48372	8.2883e-08	1.86348e-07	8.09622	A_51_P355943	Mvd	NM_138656	Mus musculus mevalonate (diphospho) decarboxylase (Mvd), mRNA [NM_138656]
-1.30939	-2.47838	1.52703e-07	3.07421e-07	6.20658	A_51_P104392	Rpp25	NM_133982	Mus musculus ribonuclease P 25kDa subunit (human) (Rpp25), mRNA [NM_133982]
-1.30641	-2.47326	9.70614e-08	2.1114e-07	10.3182	A_51_P364146	Ldh1	NM_010699	Mus musculus lactate dehydrogenase 1, A chain (Ldh1), mRNA [NM_010699]
-1.30613	-2.47277	6.20384e-08	1.48981e-07	7.91272	A_51_P144264	Klf2	NM_008452	Mus musculus Kruppel-like factor 2 (lung) (Klf2), mRNA [NM_008452]
-1.30469	-2.47031	8.5935e-08	1.91284e-07	7.43698	A_52_P407060	Ins2	NM_008387	Mus musculus insulin II (Ins2), mRNA [NM_008387]
-1.30287	-2.46719	6.05242e-07	9.25827e-07	6.31904	A_52_P657376	2700063A19Rik	NM_197996	Mus musculus RIKEN cDNA 2700063A19 gene (2700063A19Rik), mRNA [NM_197996]
-1.30028	-2.46277	8.63478e-08	1.91566e-07	8.98017	A_51_P347452	Htatsf1	NM_028242	Mus musculus RIKEN cDNA 2600017A12 gene (2600017A12Rik), mRNA [NM_028242]
-1.29766	-2.4583	6.89607e-08	1.61301e-07	8.08398	A_52_P339791	Hdgf	NM_008231	Mus musculus hepatoma-derived growth factor (Hdgf), mRNA [NM_008231]
-1.29245	-2.44944	2.82401e-07	5.04557e-07	7.17364	A_52_P452599	Bcdo2	NM_133217	Mus musculus beta-carotene 9', 10'-dioxygenase 2 (Bcdo2), mRNA [NM_133217]
-1.28742	-2.4409	5.61747e-07	8.71227e-07	7.52707	A_52_P456392	3732412D22Rik	NM_001001980	Mus musculus RIKEN cDNA 3732412D22 gene (3732412D22Rik), mRNA [NM_001001980]
-1.28508	-2.43696	3.84302e-06	4.10003e-06	11.14	A_51_P517075	Serpinf1	NM_011340	Mus musculus serine (or cysteine) proteinase inhibitor, clade F, member 1 (Serpinf1), mRNA [NM_011340]
-1.28465	-2.43623	5.59694e-07	8.71227e-07	6.71611	A_51_P368285	3110032G18Rik	NM_028443	Mus musculus RIKEN cDNA 3110032G18 gene (3110032G18Rik), mRNA [NM_028443]
-1.28319	-2.43377	2.28866e-07	4.23591e-07	7.9865	A_52_P636752	Cyp51	NM_020010	Mus musculus cytochrome P450, 51 (Cyp51), mRNA [NM_020010]
-1.28147	-2.43087	2.72808e-07	4.90031e-07	7.56625	A_51_P297131	Vcl	NM_009502	Mus musculus vinculin (Vcl), mRNA [NM_009502]
-1.28111	-2.43025	4.95481e-07	7.9801e-07	6.52915	A_52_P543965	4932418E24Rik	NM_177841	Mus musculus RIKEN cDNA 4932418E24 gene (4932418E24Rik), mRNA [NM_177841]
-1.27685	-2.42309	1.12347e-07	2.37453e-07	7.13415	A_51_P406429	D530020C15Rik	NM_172665	Mus musculus RIKEN cDNA D530020C15 gene (D530020C15Rik), mRNA [NM_172665]
-1.27522	-2.42035	1.01108e-07	2.17912e-07	6.31071	A_51_P269549	Trem2	NM_031254	Mus musculus triggering receptor expressed on myeloid cells 2 (Trem2), mRNA [NM_031254]
-1.27403	-2.41836	1.59074e-07	3.16259e-07	7.59592	A_51_P228171	1700022C02Rik	NM_025495	Mus musculus RIKEN cDNA 1700022C02 gene (1700022C02Rik), mRNA [NM_025495]
-1.26811	-2.40846	1.06822e-07	2.27867e-07	6.3817	A_51_P385415	Egln2	NM_053208	Mus musculus EGL nine homolog 2 (C. elegans) (Egln2), mRNA [NM_053208]
-1.26654	-2.40585	1.73645e-07	3.41178e-07	9.99662	A_51_P427663	Cnn2	NM_007725	Mus musculus calponin 2 (Cnn2), mRNA [NM_007725]
-1.26469	-2.40276	3.08838e-07	5.4741e-07	8.45854	A_52_P141161	Hnrpf	NM_133834	Mus musculus RIKEN cDNA 4833420I20 gene (4833420I20Rik), mRNA [NM_133834]
-1.26402	-2.40164	1.86562e-07	3.55103e-07	7.96881	A_51_P452798	Zfp524	NM_025324	Mus musculus RIKEN cDNA 2300009P13 gene (2300009P13Rik), mRNA [NM_025324]
-1.26097	-2.39656	1.04961e-07	2.24676e-07	6.92675	A_52_P325444	Palm	NM_023128	Mus musculus paralemmin (Palm), mRNA [NM_023128]
-1.25516	-2.38694	1.4163e-07	2.93461e-07	8.65275	A_51_P425749	Cdc37	NM_016742	Mus musculus cell division cycle 37 homolog (S. cerevisiae) (Cdc37), mRNA [NM_016742]
-1.25272	-2.3829	1.20983e-06	1.59878e-06	9.11242	A_51_P478338	Drd3	NM_007877	Mus musculus dopamine receptor 3 (Drd3), mRNA [NM_007877]
-1.24761	-2.37448	1.82807e-07	3.49957e-07	10.0561	A_51_P243134	Adcy6	NM_007405	Mus musculus adenylate cyclase 6 (Adcy6), mRNA [NM_007405]
-1.24668	-2.37294	3.35593e-07	5.87069e-07	8.07343	A_52_P570543	Sdk2	NM_172800	Mus musculus RIKEN cDNA 5330435L01 gene (5330435L01Rik), mRNA [NM_172800]
-1.24595	-2.37175	6.47648e-07	9.79513e-07	7.38357	A_52_P200960	Pacsin1	NM_178365	Mus musculus protein kinase C and casein kinase substrate in neurons 1 (Pacsin1), mRNA [NM_178365]
-1.24298	-2.36687	1.41273e-07	2.93461e-07	10.5648	A_52_P684050	5430432M24Rik	NM_028666	Mus musculus RIKEN cDNA 5430432M24 gene (5430432M24Rik), mRNA [NM_028666]
-1.24271	-2.36643	1.32674e-07	2.77786e-07	6.79396	A_52_P227974	C030019F02Rik	NM_021426	Mus musculus RIKEN cDNA C030019F02 gene (C030019F02Rik), mRNA [NM_021426]
-1.23819	-2.35902	5.64274e-07	8.73125e-07	7.09999	A_52_P503361	BC030335	NM_173408	Mus musculus cDNA sequence BC030335 (BC030335), mRNA [NM_173408]
-1.23573	-2.355	1.50255e-07	3.05064e-07	6.26294	A_52_P543460	Pbx1	NM_183355	Mus musculus pre B-cell leukemia transcription factor 1 (Pbx1), transcript variant a, mRNA [NM_183355]
-1.23122	-2.34765	1.77669e-07	3.46042e-07	7.61101	A_52_P291588	Fkbp2	NM_008020	Mus musculus FK506 binding protein 2 (Fkbp2), mRNA [NM_008020]
-1.23048	-2.34645	5.50339e-07	8.61511e-07	6.22421	A_51_P344606	Prph1	NM_013639	Mus musculus peripherin 1 (Prph1), mRNA [NM_013639]
-1.22985	-2.34542	2.04506e-07	3.87058e-07	6.71812	A_51_P264495	Pgam2	NM_018870	Mus musculus phosphoglycerate mutase 2 (Pgam2), mRNA [NM_018870]
-1.22734	-2.34135	1.5617e-07	3.11411e-07	11.5769	A_52_P407692	E130307C13	NM_177688	Mus musculus hypothetical protein E130307C13 (E130307C13), mRNA [NM_177688]
-1.22305	-2.3344	3.12018e-07	5.51588e-07	7.84273	A_51_P360241	Cort	NM_007745	Mus musculus cortistatin (Cort), mRNA [NM_007745]
-1.22258	-2.33364	1.66808e-07	3.2968e-07	7.07605	A_51_P140140	1500019G21Rik	NM_024172	Mus musculus RIKEN cDNA 1500019G21 gene (1500019G21Rik), mRNA [NM_024172]
-1.21853	-2.3271	1.81769e-07	3.49957e-07	7.33918	A_52_P142883	AI317223	NM_001002764	Mus musculus expressed sequence AI317223 (AI317223), mRNA [NM_001002764]
-1.21746	-2.32537	2.62837e-07	4.77238e-07	10.487	A_51_P149469	Actc1	NM_009608	Mus musculus actin, alpha, cardiac (Actc1), mRNA [NM_009608]
-1.2149	-2.32125	3.33244e-07	5.84485e-07	8.78633	A_51_P336830	Fabp4	NM_024406	Mus musculus fatty acid binding protein 4, adipocyte (Fabp4), mRNA [NM_024406]
-1.21362	-2.31918	2.76871e-07	4.95999e-07	8.7662	A_51_P210634	Hmga1l4	NM_023547	Mus musculus high mobility group AT-hook 1-like 4 (Hmga1l4), mRNA [NM_023547]
-1.21361	-2.31917	1.86357e-07	3.55103e-07	11.7528	A_51_P320114	Grcc10	NM_013535	Mus musculus gene rich cluster, C10 gene (Grcc10), mRNA [NM_013535]
-1.20818	-2.31046	6.99367e-07	1.03438e-06	6.40937	A_52_P106081	Dpp7	NM_031843	Mus musculus dipeptidylpeptidase 7 (Dpp7), mRNA [NM_031843]
-1.20642	-2.30764	3.39718e-07	5.91798e-07	7.61517	A_51_P426975	Hist2h4	NM_033596	Mus musculus histone 2, H4 (Hist2h4), mRNA [NM_033596]
-1.20637	-2.30757	3.75799e-07	6.43952e-07	8.36438	A_51_P373619	Mbl1	NM_010775	Mus musculus mannose binding lectin, liver (A) (Mbl1), mRNA [NM_010775]
-1.20586	-2.30675	4.75104e-07	7.70749e-07	8.27176	A_52_P458697	Hig1	NM_019814	Mus musculus hypoxia induced gene 1 (Hig1), mRNA [NM_019814]
-1.20392	-2.30365	2.50725e-07	4.57726e-07	7.27302	A_52_P93256	Angptl2	NM_011923	Mus musculus angiopoietin-like 2 (Angptl2), mRNA [NM_011923]
-1.20191	-2.30044	2.12011e-07	3.96781e-07	7.71396	A_52_P647055	Zfp553	NM_146201	Mus musculus zinc finger protein 553 (Zfp553), mRNA [NM_146201]
-1.20069	-2.2985	2.18e-07	4.06853e-07	6.70424	A_51_P244856	Atp2a1	NM_007504	Mus musculus ATPase, Ca++ transporting, cardiac muscle, fast twitch 1 (Atp2a1), mRNA [NM_007504]
-1.20064	-2.29842	2.60028e-07	4.7342e-07	6.0224	A_51_P169588	Dhx38	NM_178380	Mus musculus DEAH (Asp-Glu-Ala-His) box polypeptide 38 (Dhx38), mRNA [NM_178380]
-1.19631	-2.29154	6.76155e-07	1.00946e-06	6.82673	A_51_P136650	Bat4	NM_032460	Mus musculus HLA-B associated transcript 4 (Bat4), mRNA [NM_032460]
-1.19579	-2.2907	2.41304e-07	4.44152e-07	8.13847	A_51_P386080	Nrbf1	NM_025297	Mus musculus nuclear receptor binding factor 1 (Nrbf1), mRNA [NM_025297]
-1.19531	-2.28993	2.64979e-07	4.79384e-07	6.06352	A_52_P245648	Slc3a2	NM_008577	Mus musculus solute carrier family 3 (activators of dibasic and neutral amino acid transport), member 2 (Slc3a2), mRNA [NM_008577]
-1.19387	-2.28766	4.01992e-07	6.80139e-07	8.1648	A_52_P369310	Ogdh	NM_010956	Mus musculus oxoglutarate dehydrogenase (lipoamide) (Ogdh), mRNA [NM_010956]
-1.19344	-2.28697	2.44504e-07	4.47589e-07	8.32891	A_51_P310896	Pfkl	NM_008826	Mus musculus phosphofructokinase, liver, B-type (Pfkl), mRNA [NM_008826]
-1.19157	-2.28402	2.06415e-06	2.47846e-06	6.31337	A_51_P180747	Ctla2a	NM_007796	Mus musculus cytotoxic T lymphocyte-associated protein 2 alpha (Ctla2a), mRNA [NM_007796]
-1.18244	-2.2696	4.50723e-07	7.38347e-07	7.56387	A_52_P650279	Sec61a1	NM_016906	Mus musculus Sec61 alpha 1 subunit (S. cerevisiae) (Sec61a1), mRNA [NM_016906]
-1.1797	-2.26529	4.98126e-07	8.00038e-07	6.94591	A_51_P140311	Gnb2	NM_010312	Mus musculus guanine nucleotide binding protein, beta 2 (Gnb2), mRNA [NM_010312]
-1.16985	-2.24988	3.2445e-07	5.72057e-07	9.28188	A_51_P313761	Shmt2	NM_028230	Mus musculus serine hydroxymethyl transferase 2 (mitochondrial) (Shmt2), mRNA [NM_028230]
-1.16816	-2.24725	3.27537e-07	5.75983e-07	7.44153	A_51_P490136	Spry1	NM_011896	Mus musculus sprouty homolog 1 (Drosophila) (Spry1), mRNA [NM_011896]
-1.16586	-2.24367	1.24343e-06	1.62485e-06	7.46874	A_51_P195023	Exosc2	NM_144886	Mus musculus exosome component 2 (Exosc2), mRNA [NM_144886]
-1.1645	-2.24156	3.7354e-07	6.41723e-07	6.70781	A_52_P79782	Wnt7a	NM_009527	Mus musculus wingless-related MMTV integration site 7A (Wnt7a), mRNA [NM_009527]
-1.16437	-2.24135	1.23114e-06	1.62085e-06	7.70569	A_52_P642239	Pik3ap1	NM_031376	Mus musculus phosphoinositide-3-kinase adaptor protein 1 (Pik3ap1), mRNA [NM_031376]
-1.16254	-2.2385	3.53793e-07	6.1251e-07	7.80072	A_51_P392861	2610034E13Rik	NM_029365	Mus musculus RIKEN cDNA 2610034E13 gene (2610034E13Rik), mRNA [NM_029365]
-1.16068	-2.23562	2.03912e-06	2.4528e-06	6.92342	A_51_P440657	Nudt3	NM_019837	Mus musculus nudix (nucleotide diphosphate linked moiety X)-type motif 3 (Nudt3), mRNA [NM_019837]
-1.16044	-2.23526	3.61603e-07	6.24417e-07	6.65683	A_51_P456957	Pex11a	NM_011068	Mus musculus peroxisomal biogenesis factor 11a (Pex11a), mRNA [NM_011068]
-1.15707	-2.23004	4.83327e-07	7.80311e-07	9.98425	A_51_P190765	Rtcd1	NM_025517	Mus musculus RNA terminal phosphate cyclase domain 1 (Rtcd1), mRNA [NM_025517]
-1.15551	-2.22763	9.81767e-07	1.35734e-06	7.1834	A_52_P147044	Smarca4	NM_011417	Mus musculus SWI/SNF related, matrix associated, actin dependent regulator of chromatin, subfamily a, member 4 (Smarca4), mRNA [NM_011417]
-1.1521	-2.22237	4.07958e-07	6.85935e-07	6.50802	A_51_P144090	Slc16a3	NM_030696	Mus musculus solute carrier family 16 (monocarboxylic acid transporters), member 3 (Slc16a3), mRNA [NM_030696]
-1.15195	-2.22215	4.09513e-07	6.85935e-07	11.708	A_51_P241269	Actg2	NM_009610	Mus musculus actin, gamma 2, smooth muscle, enteric (Actg2), mRNA [NM_009610]
-1.15182	-2.22194	5.68998e-07	8.78407e-07	10.6569	A_51_P163958	Spr	NM_011467	Mus musculus sepiapterin reductase (Spr), mRNA [NM_011467]
-1.15019	-2.21944	1.17039e-06	1.55588e-06	6.4582	A_52_P286511	Crybb3	NM_021352	Mus musculus crystallin, beta B3 (Crybb3), mRNA [NM_021352]
-1.14997	-2.2191	1.23136e-06	1.62085e-06	7.55969	A_51_P220739	Fkbp8	NM_010223	Mus musculus FK506 binding protein 8 (Fkbp8), mRNA [NM_010223]
-1.14995	-2.21907	4.07511e-07	6.85935e-07	7.40057	A_51_P142089	Atp6v0a1	NM_016920	Mus musculus ATPase, H+ transporting, lysosomal V0 subunit a isoform 1 (Atp6v0a1), mRNA [NM_016920]
-1.14848	-2.21681	5.32173e-07	8.40934e-07	6.34796	A_51_P169527	Mvk	NM_023556	Mus musculus mevalonate kinase (Mvk), mRNA [NM_023556]
-1.14787	-2.21586	4.11103e-07	6.8688e-07	7.09853	A_51_P322500	Trim50	NM_178240	Mus musculus tripartite motif protein 50 (Trim50), mRNA [NM_178240]
-1.14561	-2.21239	9.24759e-07	1.30569e-06	7.74889	A_51_P168745	2210013K02Rik	NM_023712	Mus musculus RIKEN cDNA 2210013K02 gene (2210013K02Rik), mRNA [NM_023712]
-1.14037	-2.20437	2.5769e-06	2.90097e-06	6.24112	A_51_P502906	Ang4	NM_177544	Mus musculus angiogenin, ribonuclease A family, member 4 (Ang4), mRNA [NM_177544]
-1.13988	-2.20363	4.55643e-07	7.42776e-07	8.3589	A_51_P142813	Aspn	NM_025711	Mus musculus asporin (Aspn), mRNA [NM_025711]
-1.13772	-2.20033	4.68445e-07	7.61791e-07	7.19915	A_51_P412508	Irx4	NM_018885	Mus musculus Iroquois related homeobox 4 (Drosophila) (Irx4), mRNA [NM_018885]
-1.13754	-2.20006	5.39237e-07	8.48096e-07	9.03053	A_51_P339232	Snta1	NM_009228	Mus musculus syntrophin, acidic 1 (Snta1), mRNA [NM_009228]
-1.13695	-2.19916	9.10499e-07	1.28971e-06	8.62304	A_51_P358906	U2af2	NM_133671	Mus musculus U2 small nuclear ribonucleoprotein auxiliary factor (U2AF) 2 (U2af2), mRNA [NM_133671]
-1.13273	-2.19273	7.29416e-07	1.06938e-06	11.1487	A_51_P476518	2310040C09Rik	NM_178618	Mus musculus RIKEN cDNA 2310040C09 gene (2310040C09Rik), mRNA [NM_178618]
-1.13249	-2.19236	5.18927e-07	8.25846e-07	7.09714	A_52_P14851	Fstl3	NM_031380	Mus musculus follistatin-like 3 (Fstl3), mRNA [NM_031380]
-1.13192	-2.19151	1.42213e-06	1.82185e-06	8.22781	A_51_P303308	Hes2	NM_008236	Mus musculus hairy and enhancer of split 2 (Drosophila) (Hes2), mRNA [NM_008236]
-1.13117	-2.19037	5.07191e-07	8.11021e-07	9.49849	A_51_P120201	Eif5a	NM_181582	Mus musculus eukaryotic translation initiation factor 5A (Eif5a), mRNA [NM_181582]
-1.13027	-2.18899	5.52652e-07	8.63116e-07	8.75058	A_51_P306647	Arpc4	NM_026552	Mus musculus actin related protein 2/3 complex, subunit 4 (Arpc4), mRNA [NM_026552]
-1.12627	-2.18293	5.44255e-07	8.53983e-07	7.65636	A_52_P350519	H2-Bl	NM_008199	Mus musculus histocompatibility 2, blastocyst (H2-Bl), mRNA [NM_008199]
-1.12358	-2.17887	6.76283e-07	1.00946e-06	6.93523	A_52_P257812	Lpl	NM_008509	Mus musculus lipoprotein lipase (Lpl), mRNA [NM_008509]
-1.12337	-2.17855	9.8255e-07	1.35734e-06	7.28106	A_52_P388072	Hmgcs1	NM_145942	Mus musculus 3-hydroxy-3-methylglutaryl-Coenzyme A synthase 1 (Hmgcs1), mRNA [NM_145942]
-1.12329	-2.17843	5.61634e-07	8.71227e-07	6.01862	A_51_P471058	Mrc2	NM_008626	Mus musculus mannose receptor, C type 2 (Mrc2), mRNA [NM_008626]
-1.12317	-2.17825	7.13495e-07	1.05064e-06	9.73557	A_51_P428708	C4	NM_009780	Mus musculus complement component 4 (within H-2S) (C4), mRNA [NM_009780]
-1.12173	-2.17607	5.76082e-07	8.85746e-07	6.16142	A_51_P416215	Sirt6	NM_181586	Mus musculus sirtuin 6 (silent mating type information regulation 2, homolog) 6 (S. cerevisiae) (Sirt6), mRNA [NM_181586]
-1.12162	-2.17591	6.70741e-07	1.00761e-06	7.21916	A_51_P487918	5830482F20Rik	NM_177158	Mus musculus RIKEN cDNA 5830482F20 gene (5830482F20Rik), mRNA [NM_177158]
-1.11982	-2.1732	1.10877e-06	1.49773e-06	6.88155	A_51_P120275	Pcdh12	NM_017378	Mus musculus protocadherin 12 (Pcdh12), mRNA [NM_017378]
-1.115	-2.16594	1.0689e-06	1.45858e-06	8.13623	A_52_P587831	Ddx56	NM_026538	Mus musculus DEAD (Asp-Glu-Ala-Asp) box polypeptide 56 (Ddx56), mRNA [NM_026538]
-1.11388	-2.16427	1.17532e-06	1.55934e-06	8.96784	A_52_P277854	Snrpb	NM_009225	Mus musculus small nuclear ribonucleoprotein B (Snrpb), mRNA [NM_009225]
-1.11316	-2.1632	6.56908e-07	9.89052e-07	10.0457	A_51_P102005	Rgs19ip3	NM_148951	Mus musculus regulator of G-protein signaling 19 interacting protein 3 (Rgs19ip3), mRNA [NM_148951]
-1.11046	-2.15914	3.65774e-06	3.92738e-06	7.87373	A_51_P355852	Prkch	NM_008856	Mus musculus protein kinase C, eta (Prkch), mRNA [NM_008856]
-1.10395	-2.14942	8.59965e-07	1.22852e-06	6.69002	A_52_P654021	Tex261	NM_009357	Mus musculus testis expressed gene 261 (Tex261), mRNA [NM_009357]
-1.10328	-2.14842	7.46396e-07	1.08951e-06	7.09764	A_51_P389785	Sf3a2	NM_013651	Mus musculus splicing factor 3a, subunit 2 (Sf3a2), mRNA [NM_013651]
-1.10286	-2.1478	8.33517e-07	1.19584e-06	8.01655	A_52_P209184	Csrp1	NM_007791	Mus musculus cysteine and glycine-rich protein 1 (Csrp1), mRNA [NM_007791]
-1.1027	-2.14757	1.16731e-06	1.55487e-06	6.24265	A_51_P274992	Nola1	NM_026578	Mus musculus nucleolar protein family A, member 1 (H/ACA small nucleolar RNPs) (Nola1), mRNA [NM_026578]
-1.10194	-2.14643	7.88471e-07	1.13852e-06	6.60614	A_52_P193301	2310010I16Rik	NM_025519	Mus musculus RIKEN cDNA 2310010I16 gene (2310010I16Rik), mRNA [NM_025519]
-1.1017	-2.14608	1.14637e-05	1.18896e-05	7.37034	A_51_P481679	Angptl3	NM_013913	Mus musculus angiopoietin-like 3 (Angptl3), mRNA [NM_013913]
-1.09948	-2.14278	7.58311e-07	1.1045e-06	6.97427	A_52_P141662	Tcfe2a	NM_011548	Mus musculus transcription factor E2a (Tcfe2a), mRNA [NM_011548]
-1.0982	-2.14087	8.24796e-07	1.18665e-06	8.67146	A_52_P520439	Pbp	NM_018858	Mus musculus phosphatidylethanolamine binding protein (Pbp), mRNA [NM_018858]
-1.09446	-2.13533	1.62534e-06	2.03548e-06	7.2509	A_51_P172752	2610029K21Rik	NM_025663	Mus musculus RIKEN cDNA 2610029K21 gene (2610029K21Rik), mRNA [NM_025663]
-1.09367	-2.13416	8.74242e-07	1.24626e-06	7.02348	A_51_P336952	Cryl1	NM_030004	Mus musculus crystallin, lamda 1 (Cryl1), mRNA [NM_030004]
-1.09365	-2.13413	1.50121e-05	1.5474e-05	8.81999	A_51_P374782	Epn3	NM_027984	Mus musculus epsin 3 (Epn3), mRNA [NM_027984]
-1.09341	-2.13378	9.67808e-07	1.34529e-06	7.63508	A_52_P339054	Nap1l4	NM_008672	Mus musculus nucleosome assembly protein 1-like 4 (Nap1l4), mRNA [NM_008672]
-1.09136	-2.13074	8.38985e-07	1.20111e-06	9.05416	A_52_P546610	Pam	NM_013626	Mus musculus peptidylglycine alpha-amidating monooxygenase (Pam), mRNA [NM_013626]
-1.09107	-2.13032	1.24702e-06	1.62535e-06	6.34382	A_52_P401423	Hnrpk	NM_025279	Mus musculus heterogeneous nuclear ribonucleoprotein K (Hnrpk), mRNA [NM_025279]
-1.08919	-2.12754	1.56925e-06	1.96891e-06	8.90776	A_51_P412050	Hist1h4a	NM_178192	Mus musculus histone 1, H4a (Hist1h4a), mRNA [NM_178192]
-1.08613	-2.12304	9.02359e-07	1.28361e-06	7.13778	A_51_P206518	Nagk	NM_019542	Mus musculus N-acetylglucosamine kinase (Nagk), mRNA [NM_019542]
-1.08274	-2.11805	1.54611e-06	1.94717e-06	6.77061	A_52_P225207	Bak1	NM_007523	Mus musculus BCL2-antagonist/killer 1 (Bak1), mRNA [NM_007523]
-1.08172	-2.11656	9.54302e-07	1.33378e-06	10.4907	A_52_P340480	Hist2h2ac	NM_175662	Mus musculus histone 2, H2ac (Hist2h2ac), mRNA [NM_175662]
-1.07841	-2.1117	1.04559e-06	1.43261e-06	8.31999	A_51_P369628	Ptov1	NM_133949	Mus musculus prostate tumor over expressed gene 1 (Ptov1), mRNA [NM_133949]
-1.07763	-2.11056	1.06652e-06	1.4583e-06	7.0909	A_52_P656024	Sirt2	NM_022432	Mus musculus sirtuin 2 (silent mating type information regulation 2, homolog) 2 (S. cerevisiae) (Sirt2), mRNA [NM_022432]
-1.07495	-2.10665	1.09659e-06	1.48428e-06	7.0707	A_52_P155990	Acaa1	NM_130864	Mus musculus acetyl-Coenzyme A acyltransferase 1 (Acaa1), mRNA [NM_130864]
-1.07371	-2.10484	1.2441e-06	1.62485e-06	6.51929	A_51_P414085	4930429A22Rik	NM_153530	Mus musculus RIKEN cDNA 4930429A22 gene (4930429A22Rik), mRNA [NM_153530]
-1.073	-2.1038	1.11977e-06	1.50954e-06	6.33377	A_52_P310140	Wsb2	NM_021539	Mus musculus WD repeat and SOCS box-containing 2 (Wsb2), mRNA [NM_021539]
-1.07199	-2.10233	1.07705e-06	1.46374e-06	6.48314	A_52_P240671	Ddx27	NM_153065	Mus musculus DEAD (Asp-Glu-Ala-Asp) box polypeptide 27 (Ddx27), mRNA [NM_153065]
-1.07017	-2.09968	1.14697e-06	1.53387e-06	8.48663	A_52_P510771	Tbl3	NM_145396	Mus musculus transducin (beta)-like 3 (Tbl3), mRNA [NM_145396]
-1.06984	-2.0992	1.13089e-06	1.52147e-06	7.17723	A_52_P410685	Krt2-7	NM_033073	Mus musculus keratin complex 2, basic, gene 7 (Krt2-7), mRNA [NM_033073]
-1.06785	-2.09631	1.19893e-06	1.58752e-06	6.81628	A_51_P373911	C1qtnf5	NM_145613	Mus musculus C1q and tumor necrosis factor related protein 5 (C1qtnf5), mRNA [NM_145613]
-1.06781	-2.09625	1.13564e-06	1.52481e-06	6.3211	A_52_P565396	H2-Q2	NM_010392	Mus musculus histocompatibility 2, Q region locus 2 (H2-Q2), mRNA [NM_010392]
-1.06693	-2.09498	1.27573e-06	1.65647e-06	6.14877	A_52_P393396	Pabpc4	NM_148917	Mus musculus poly A binding protein, cytoplasmic 4 (Pabpc4), transcript variant 2, mRNA [NM_148917]
-1.06485	-2.09195	1.81342e-06	2.23755e-06	6.70853	A_52_P292693	Hnrpdl	NM_016690	Mus musculus heterogeneous nuclear ribonucleoprotein D-like (Hnrpdl), mRNA [NM_016690]
-1.06108	-2.0865	2.27622e-06	2.66032e-06	6.86133	A_51_P483231	Jak2	NM_008413	Mus musculus Janus kinase 2 (Jak2), mRNA [NM_008413]
-1.061	-2.08638	1.24934e-06	1.62535e-06	8.75278	A_51_P372912	Sars1	NM_011319	Mus musculus seryl-aminoacyl-tRNA synthetase 1 (Sars1), mRNA [NM_011319]
-1.05575	-2.0788	3.35741e-06	3.63403e-06	6.50655	A_51_P396983	D630042P16Rik	NM_175525	Mus musculus RIKEN cDNA D630042P16 gene (D630042P16Rik), mRNA [NM_175525]
-1.05453	-2.07704	1.35298e-06	1.73992e-06	8.7506	A_51_P238448	Ccnd3	NM_007632	Mus musculus cyclin D3 (Ccnd3), mRNA [NM_007632]
-1.05328	-2.07525	3.91081e-06	4.16573e-06	8.79341	A_51_P178251	1700028P05Rik	NM_028833	Mus musculus RIKEN cDNA 1700028P05 gene (1700028P05Rik), mRNA [NM_028833]
-1.05219	-2.07367	2.26416e-06	2.65898e-06	7.64611	A_51_P495492	Stx4a	NM_009294	Mus musculus syntaxin 4A (placental) (Stx4a), mRNA [NM_009294]
-1.04987	-2.07034	2.37334e-06	2.74161e-06	7.00137	A_52_P684214	Rab8a	NM_023126	Mus musculus RAB8A, member RAS oncogene family (Rab8a), mRNA [NM_023126]
-1.04834	-2.06815	1.48008e-06	1.87813e-06	7.17409	A_52_P311597	Slc7a4	NM_144852	Mus musculus solute carrier family 7 (cationic amino acid transporter, y+ system), member 4 (Slc7a4), mRNA [NM_144852]
-1.04644	-2.06543	1.55858e-06	1.9592e-06	6.54824	A_52_P562593	Gtrgeo22	NM_148934	Mus musculus gene trap ROSA b-geo 22 (Gtrgeo22), mRNA [NM_148934]
-1.04633	-2.06527	3.49569e-06	3.76546e-06	6.03619	A_51_P342916	B3galt1	NM_020283	Mus musculus UDP-Gal:betaGlcNAc beta 1,3-galactosyltransferase, polypeptide 1 (B3galt1), mRNA [NM_020283]
-1.04527	-2.06376	9.74006e-06	1.01333e-05	6.60995	A_51_P316616	BC004728	NM_174992	Mus musculus cDNA sequence BC004728 (BC004728), mRNA [NM_174992]
-1.03879	-2.0545	2.00068e-06	2.42397e-06	7.33138	A_51_P134533	S100a16	NM_026416	Mus musculus S100 calcium binding protein A16 (S100a16), mRNA [NM_026416]
-1.03779	-2.05309	1.89279e-06	2.31654e-06	7.4595	A_52_P326808	0610043B10Rik	NM_026875	Mus musculus RIKEN cDNA 0610043B10 gene (0610043B10Rik), mRNA [NM_026875]
-1.0351	-2.04926	2.58489e-06	2.90097e-06	7.60601	A_52_P627068	Disp2	NM_170593	Mus musculus dispatched homolog 2 (Drosophila) (Disp2), mRNA [NM_170593]
-1.03324	-2.04662	1.78031e-06	2.20482e-06	6.56827	A_51_P417854	Rab20	NM_011227	Mus musculus RAB20, member RAS oncogene family (Rab20), mRNA [NM_011227]
-1.03199	-2.04484	2.57679e-06	2.90097e-06	9.87581	A_51_P430357	Lrp10	NM_022993	Mus musculus low-density lipoprotein receptor-related protein 10 (Lrp10), mRNA [NM_022993]
-1.03134	-2.04392	1.98476e-06	2.41002e-06	6.61484	A_51_P445211	Piwil1	NM_021311	Mus musculus piwi like homolog 1 (Drosophila) (Piwil1), mRNA [NM_021311]
-1.03132	-2.04389	1.84679e-06	2.26621e-06	7.60191	A_51_P429682	Ebp	NM_007898	Mus musculus phenylalkylamine Ca2+ antagonist (emopamil) binding protein (Ebp), mRNA [NM_007898]
-1.03076	-2.0431	2.42507e-06	2.78338e-06	6.56011	A_51_P450632	Usp5	NM_013700	Mus musculus ubiquitin specific protease 5 (isopeptidase T) (Usp5), mRNA [NM_013700]
-1.02591	-2.03625	2.95602e-06	3.24678e-06	6.5619	A_51_P204387	9330187M14Rik	NM_172583	Mus musculus RIKEN cDNA 9330187M14 gene (9330187M14Rik), mRNA [NM_172583]
-1.02584	-2.03614	2.49578e-06	2.839e-06	7.39639	A_52_P420479	Hand2	NM_010402	Mus musculus heart and neural crest derivatives expressed transcript 2 (Hand2), mRNA [NM_010402]
-1.02573	-2.03598	2.52576e-06	2.86338e-06	8.19442	A_51_P353946	Il11ra1	NM_010549	Mus musculus interleukin 11 receptor, alpha chain 1 (Il11ra1), mRNA [NM_010549]
-1.02202	-2.03077	2.15733e-06	2.57191e-06	6.92502	A_51_P461108	Osbpl10	NM_148958	Mus musculus oxysterol binding protein-like 10 (Osbpl10), mRNA [NM_148958]
-1.02009	-2.02805	2.20654e-06	2.6166e-06	7.83402	A_52_P181719	C78541	NM_133800	Mus musculus expressed sequence C78541 (C78541), mRNA [NM_133800]
-1.01989	-2.02776	2.16481e-06	2.57624e-06	6.14533	A_52_P128951	5730405M13Rik	NM_025671	Mus musculus RIKEN cDNA 5730405M13 gene (5730405M13Rik), mRNA [NM_025671]
-1.0195	-2.02722	2.42611e-06	2.78338e-06	7.52313	A_52_P646783	1110004B15Rik	NM_175206	Mus musculus RIKEN cDNA 1110004B15 gene (1110004B15Rik), mRNA [NM_175206]
-1.01855	-2.02588	2.56101e-06	2.89844e-06	6.69258	A_52_P392121	Nptxr	NM_028763	Mus musculus neuronal pentraxin receptor (Nptxr), mRNA [NM_028763]
-1.01843	-2.02571	2.28032e-06	2.66032e-06	6.01759	A_52_P460791	Ppy	NM_008918	Mus musculus pancreatic polypeptide (Ppy), mRNA [NM_008918]
-1.01799	-2.0251	2.17177e-06	2.57994e-06	6.74118	A_52_P75281	Ercc2	NM_007949	Mus musculus excision repair cross-complementing rodent repair deficiency, complementation group 2 (Ercc2), mRNA [NM_007949]
-1.01783	-2.02487	1.31125e-05	1.35576e-05	8.52736	A_51_P393958	Fbxo5	NM_025995	Mus musculus F-box only protein 5 (Fbxo5), mRNA [NM_025995]
-1.01646	-2.02295	2.22488e-06	2.63303e-06	9.06713	A_52_P683441	Capn5	NM_007602	Mus musculus calpain 5 (Capn5), mRNA [NM_007602]
-1.01621	-2.0226	2.30837e-06	2.68043e-06	6.87883	A_51_P493886	Gpt2	NM_173866	Mus musculus glutamic pyruvate transaminase (alanine aminotransferase) 2 (Gpt2), mRNA [NM_173866]
-1.01567	-2.02185	2.40011e-06	2.76301e-06	9.58112	A_52_P533146	Ddit3	NM_007837	Mus musculus DNA-damage inducible transcript 3 (Ddit3), mRNA [NM_007837]
-1.01509	-2.02103	3.3811e-06	3.65377e-06	6.75581	A_52_P224513	Olfr1391	NM_146468	Mus musculus olfactory receptor 1391 (Olfr1391), mRNA [NM_146468]
-1.01464	-2.02039	2.39494e-06	2.76181e-06	9.56838	A_51_P103000	Pitpnm1	NM_008851	Mus musculus phosphatidylinositol membrane-associated (Pitpnm), mRNA [NM_008851]
-1.01423	-2.01982	2.2863e-06	2.66032e-06	6.03755	A_51_P420731	Thy1	NM_009382	Mus musculus thymus cell antigen 1, theta (Thy1), mRNA [NM_009382]
-1.01419	-2.01977	3.07308e-06	3.36126e-06	6.54795	A_51_P498882	Cyp2c37	NM_010001	Mus musculus cytochrome P450, family 2. subfamily c, polypeptide 37 (Cyp2c37), mRNA [NM_010001]
-1.0115	-2.016	3.21292e-06	3.48327e-06	6.61083	A_52_P450918	Rab3il1	NM_144538	Mus musculus RAB3A interacting protein (rabin3)-like 1 (Rab3il1), mRNA [NM_144538]
-1.0102	-2.01419	4.51727e-06	4.78131e-06	8.08119	A_51_P464981	Map1lc3a	NM_025735	Mus musculus microtubule-associated protein 1 light chain 3 alpha (Map1lc3a), mRNA [NM_025735]
-1.00959	-2.01333	5.32421e-06	5.60884e-06	11.0503	A_52_P847000	Tro	NM_019548	Mus musculus trophinin (Tro), mRNA [NM_019548]
-1.00879	-2.01223	9.3287e-06	9.72042e-06	6.7285	A_51_P481325	Ier2	NM_010499	Mus musculus immediate early response 2 (Ier2), mRNA [NM_010499]
-1.00826	-2.01148	2.48301e-06	2.8341e-06	8.10691	A_51_P134475	Tmepai	NM_022995	Mus musculus transmembrane, prostate androgen induced RNA (Tmepai), mRNA [NM_022995]
-1.00761	-2.01058	3.74742e-06	4.01082e-06	6.24084	A_52_P79648	Ocm	NM_033039	Mus musculus oncomodulin (Ocm), mRNA [NM_033039]
-1.00659	-2.00915	1.13403e-05	1.17799e-05	7.06472	A_51_P231184	Anpep	NM_008486	Mus musculus alanyl (membrane) aminopeptidase (Anpep), mRNA [NM_008486]
-1.00607	-2.00843	5.0015e-06	5.27718e-06	7.93454	A_51_P364786	U2af1	NM_024187	Mus musculus U2 small nuclear ribonucleoprotein auxiliary factor (U2AF) 1 (U2af1), mRNA [NM_024187]
-1.00494	-2.00686	6.13973e-06	6.43759e-06	9.48489	A_51_P329441	Bsg	NM_009768	Mus musculus basigin (Bsg), mRNA [NM_009768]
-1.00311	-2.00431	7.9637e-06	8.31103e-06	7.31446	A_52_P5190	Slc36a3	NM_172258	Mus musculus solute carrier family 36 (proton/amino acid symporter), member 3 (Slc36a3), mRNA [NM_172258]
-1.00259	-2.00359	2.73067e-06	3.03912e-06	8.53454	A_51_P155234	Bnip3	NM_009760	Mus musculus BCL2/adenovirus E1B 19kDa-interacting protein 1, NIP3 (Bnip3), mRNA [NM_009760]
-1.00093	-2.00129	3.80281e-06	4.06361e-06	9.67798	A_51_P419613	Pkd2	NM_008861	Mus musculus polycystic kidney disease 2 (Pkd2), mRNA [NM_008861]
-1.00078	-2.00109	3.51998e-06	3.78553e-06	9.42507	A_51_P179921	Punc	NM_008988	Mus musculus putative neuronal cell adhesion molecule (Punc), mRNA [NM_008988]
-1.00052	-2.00073	2.94598e-06	3.24106e-06	8.30873	A_52_P601240	Atp6v0c	NM_009729	Mus musculus ATPase, H+ transporting, V0 subunit C (Atp6v0c), mRNA [NM_009729]
1.00451	2.00627	2.63614e-05	2.71308e-05	6.39849	A_52_P267465	Olfr32	NM_010980	Mus musculus olfactory receptor 32 (Olfr32), mRNA [NM_010980]
1.01426	2.01987	2.61521e-06	2.92519e-06	6.20722	A_51_P194823	Il13	NM_008355	Mus musculus interleukin 13 (Il13), mRNA [NM_008355]
1.01447	2.02016	3.13609e-06	3.41655e-06	7.02408	A_51_P409496	6530401L14Rik	NM_181416	Mus musculus RIKEN cDNA 6530401L14 gene (6530401L14Rik), mRNA [NM_181416]
1.02201	2.03075	2.57353e-06	2.90097e-06	7.49181	A_52_P176234	Ranbp2	NM_011240	Mus musculus RAN binding protein 2 (Ranbp2), mRNA [NM_011240]
1.02629	2.03678	2.28708e-06	2.66032e-06	8.18665	A_51_P457528	Ccnb2	NM_007630	Mus musculus cyclin B2 (Ccnb2), mRNA [NM_007630]
1.0288	2.04033	2.27784e-06	2.66032e-06	9.44544	A_51_P233101	Ltbp3	NM_008520	Mus musculus latent transforming growth factor beta binding protein 3 (Ltbp3), mRNA [NM_008520]
1.03058	2.04284	2.0223e-06	2.43695e-06	6.89455	A_51_P201346	Mdm2	NM_010786	Mus musculus transformed mouse 3T3 cell double minute 2 (Mdm2), mRNA [NM_010786]
1.03187	2.04467	5.26866e-05	5.37291e-05	6.72941	A_52_P241619	3110049J23Rik	NM_026085	Mus musculus RIKEN cDNA 3110049J23 gene (3110049J23Rik), mRNA [NM_026085]
1.03979	2.05593	1.70443e-06	2.12165e-06	11.048	A_51_P339943	Nid1	NM_010917	Mus musculus nidogen 1 (Nid1), mRNA [NM_010917]
1.05	2.07053	3.94608e-06	4.19663e-06	9.18213	A_51_P341130	Iqgap1	NM_016721	Mus musculus IQ motif containing GTPase activating protein 1 (Iqgap1), mRNA [NM_016721]
1.06241	2.08841	1.31969e-05	1.3624e-05	6.16879	A_52_P258557	Slc26a9	NM_177243	Mus musculus solute carrier family 26, member 9 (Slc26a9), mRNA [NM_177243]
1.06511	2.09233	1.23862e-06	1.62403e-06	8.75633	A_51_P371190	Pttg1	NM_013917	Mus musculus pituitary tumor-transforming 1 (Pttg1), mRNA [NM_013917]
1.06708	2.09518	1.14299e-06	1.5316e-06	11.8408	A_52_P300730	Hmga2	NM_178057	Mus musculus high mobility group AT-hook 2 (Hmga2), mRNA [NM_178057]
1.07019	2.09971	0.000919014	0.000925924	6.19335	A_52_P317102	2900052N01Rik	NM_175192	Mus musculus RIKEN cDNA 2900052N01 gene (2900052N01Rik), mRNA [NM_175192]
1.07343	2.10442	1.16262e-06	1.5517e-06	8.66068	A_52_P219266	1200004M23Rik	NM_026169	Mus musculus RIKEN cDNA 1200004M23 gene (1200004M23Rik), mRNA [NM_026169]
1.07557	2.10755	1.04491e-06	1.43261e-06	9.04685	A_52_P214630	Sox9	NM_011448	Mus musculus SRY-box containing gene 9 (Sox9), mRNA [NM_011448]
1.07911	2.11273	2.07836e-06	2.48668e-06	6.4345	A_51_P489720	Slc16a11	NM_153081	Mus musculus solute carrier family 16 (monocarboxylic acid transporters), member 11 (Slc16a11), mRNA [NM_153081]
1.08213	2.11716	9.55542e-07	1.33378e-06	7.67134	A_51_P399106	9030617O03Rik	NM_145448	Mus musculus RIKEN cDNA 9030617O03 gene (9030617O03Rik), mRNA [NM_145448]
1.08389	2.11975	1.00269e-06	1.38231e-06	6.51928	A_51_P484698	Aipl1	NM_053245	Mus musculus aryl hydrocarbon receptor-interacting protein-like 1 (Aipl1), mRNA [NM_053245]
1.08492	2.12126	9.26221e-07	1.30569e-06	6.67271	A_51_P297579	Gch1	NM_008102	Mus musculus GTP cyclohydrolase 1 (Gch), mRNA [NM_008102]
1.09834	2.14109	9.78319e-07	1.35709e-06	7.17217	A_51_P135309	Nfat5	NM_018823	Mus musculus nuclear factor of activated T-cells 5 (Nfat5), mRNA [NM_018823]
1.1012	2.14533	9.27626e-07	1.30569e-06	7.72432	A_51_P195153	Gtse1	NM_013882	Mus musculus G two S phase expressed protein 1 (Gtse1), mRNA [NM_013882]
1.10424	2.14986	7.27974e-07	1.06938e-06	6.31572	A_52_P386468	Chuk	NM_007700	Mus musculus conserved helix-loop-helix ubiquitous kinase (Chuk), mRNA [NM_007700]
1.11363	2.1639	6.52932e-07	9.8528e-07	6.19313	A_52_P170509	Abcb1b	NM_011075	Mus musculus ATP-binding cassette, sub-family B (MDR/TAP), member 1B (Abcb1b), mRNA [NM_011075]
1.1245	2.18025	6.89665e-07	1.02456e-06	6.96205	A_51_P339803	Tsp50	NM_146227	Mus musculus testes-specific protease 50 (Tsp50), mRNA [NM_146227]
1.13439	2.19525	6.30495e-07	9.57895e-07	8.01917	A_51_P161612	Ccng1	NM_009831	Mus musculus cyclin G1 (Ccng1), mRNA [NM_009831]
1.15434	2.22582	1.76841e-06	2.19414e-06	6.74772	A_52_P365011	Fes	NM_010194	Mus musculus feline sarcoma oncogene (Fes), mRNA [NM_010194]
1.156	2.22839	9.04709e-07	1.28423e-06	11.5157	A_52_P605319	BC051665	NM_199148	Mus musculus cDNA sequence BC051665 (BC051665), mRNA [NM_199148]
1.15925	2.23342	4.08534e-07	6.85935e-07	8.68563	A_51_P424338	Nqo1	NM_008706	Mus musculus NAD(P)H dehydrogenase, quinone 1 (Nqo1), mRNA [NM_008706]
1.16818	2.24728	2.22825e-06	2.63303e-06	6.01764	A_52_P413756	Pi16	NM_023734	Mus musculus RIKEN cDNA 1200009H11 gene (1200009H11Rik), mRNA [NM_023734]
1.17214	2.25346	4.50357e-07	7.38347e-07	6.67286	A_51_P257457	Ltbp2	NM_013589	Mus musculus latent transforming growth factor beta binding protein 2 (Ltbp2), mRNA [NM_013589]
1.1838	2.27175	2.6545e-07	4.79384e-07	10.2325	A_51_P452876	Ak1	NM_021515	Mus musculus adenylate kinase 1 (Ak1), mRNA [NM_021515]
1.19633	2.29156	5.9873e-07	9.17961e-07	6.30202	A_52_P481957	Grem1	NM_011824	Mus musculus gremlin 1 (Grem1), mRNA [NM_011824]
1.19916	2.29607	0.000292673	0.000296209	9.00158	A_52_P497208	BC017634	NM_145621	Mus musculus cDNA sequence BC017634 (BC017634), mRNA [NM_145621]
1.20483	2.3051	2.20893e-07	4.11106e-07	11.2968	A_51_P246001	Cpe	NM_013494	Mus musculus carboxypeptidase E (Cpe), mRNA [NM_013494]
1.21042	2.31404	3.87729e-07	6.59336e-07	8.7487	A_51_P312121	Xdh	NM_011723	Mus musculus xanthine dehydrogenase (Xdh), mRNA [NM_011723]
1.21836	2.32682	1.80992e-07	3.49957e-07	6.69769	A_51_P288406	Insl3	NM_013564	Mus musculus insulin-like 3 (Insl3), mRNA [NM_013564]
1.22874	2.34362	2.03589e-07	3.86416e-07	7.29342	A_51_P181319	Dcxr	NM_026428	Mus musculus dicarbonyl L-xylulose reductase (Dcxr), mRNA [NM_026428]
1.2372	2.3574	1.79496e-06	2.21886e-06	6.21145	A_52_P16312	Ptpn13	NM_011204	Mus musculus protein tyrosine phosphatase, non-receptor type 13 (Ptpn13), mRNA [NM_011204]
1.23945	2.36108	1.81906e-07	3.49957e-07	9.55629	A_51_P133936	Kitl	NM_013598	Mus musculus kit ligand (Kitl), mRNA [NM_013598]
1.2576	2.39098	1.12e-07	2.37453e-07	8.77718	A_51_P308844	Nrn1	NM_153529	Mus musculus neuritin 1 (Nrn1), mRNA [NM_153529]
1.26349	2.40077	1.44871e-07	2.9683e-07	9.20368	A_51_P518528	1100001I19Rik	NM_172920	Mus musculus RIKEN cDNA 1100001I19 gene (1100001I19Rik), mRNA [NM_172920]
1.2889	2.44342	1.6663e-07	3.2968e-07	9.41803	A_51_P308362	Ugt1a9	NM_201410	Mus musculus UDP glycosyltransferase 1 family polypeptide A9 (Ugt1a9), mRNA [NM_201410]
1.40681	2.6515	3.59047e-08	9.70007e-08	12.2331	A_51_P253547	Ctsl	NM_009984	Mus musculus cathepsin L (Ctsl), mRNA [NM_009984]
1.43799	2.70944	0.000368824	0.000372718	7.15675	A_51_P476169	Sfrp5	NM_018780	Mus musculus secreted frizzled-related sequence protein 5 (Sfrp5), mRNA [NM_018780]
1.48931	2.80754	6.0178e-08	1.4569e-07	7.00027	A_51_P122321	9230117N10Rik	NM_133775	Mus musculus RIKEN cDNA 9230117N10 gene (9230117N10Rik), mRNA [NM_133775]
1.5356	2.8991	6.20746e-09	2.33651e-08	8.4356	A_51_P175580	Trp53inp1	NM_021897	Mus musculus transformation related protein 53 inducible nuclear protein 1 (Trp53inp1), mRNA [NM_021897]
1.60457	3.04105	4.48263e-09	1.84255e-08	7.05678	A_52_P561746	Arhgap6	NM_009707	Mus musculus Rho GTPase activating protein 6 (Arhgap6), mRNA [NM_009707]
1.60677	3.04569	3.42473e-09	1.47088e-08	7.24293	A_52_P309389	Cfh	NM_009888	Mus musculus complement component factor h (Cfh), mRNA [NM_009888]
1.72419	3.30395	8.74351e-10	4.96453e-09	7.75823	A_51_P477121	Pmaip1	NM_021451	Mus musculus phorbol-12-myristate-13-acetate-induced protein 1 (Pmaip1), mRNA [NM_021451]
2.09587	4.27483	7.37208e-11	6.02353e-10	12.2998	A_51_P358765	Spp1	NM_009263	Mus musculus secreted phosphoprotein 1 (Spp1), mRNA [NM_009263]
2.26276	4.7991	4.95885e-11	4.55127e-10	11.8671	A_52_P511450	Mrpplf4	NM_181852	Mus musculus mitogen reglated protein, proliferin 4 (Mrpplf4), mRNA [NM_181852]
2.2729	4.83295	2.45867e-11	2.74552e-10	12.0083	A_51_P312779	Plf2	NM_011118	Mus musculus proliferin 2 (Plf2), mRNA [NM_011118]
