# Supplementary material for: Expression profiling of mouse embryonic fibroblasts with a deletion in the helicase domain of the Werner Syndrome gene homologue treated with hydrogen peroxide
Source: BMC Genomics. 2010 Feb 22;11:127. doi: 10.1186/1471-2164-11-127 (PMC2838845; doi:10.1186/1471-2164-11-127)
Supplement: Additional file 3 — Genes commonly altered in both H2O2-treated wild type and Wrn helicase mutant mouse embryonic fibroblasts. This table is listing the common significant genes altered in the same direction in Wrn mutant and wild type mouse embryonic fibroblasts. The primers used for the real time RT-PCR analyses are shown in the additional file 3. [file 1471-2164-11-127-S3.XLS]

## Sheet: additional file 3
Genes commonly altered in both H2O2-treated wild type and Wrn helicase mutant mouse embryonic fibroblasts
WT_H2O2/WT	WS_H2O2/WS	ProbeName	GeneName	GenBank	Description
-16.6633	-7.77056	A_51_P426195	Nppb	NM_008726	Mus musculus natriuretic peptide precursor type B (Nppb), mRNA [NM_008726]
-13.8699	-8.12291	A_52_P503796	Col5a3	NM_016919	Mus musculus procollagen, type V, alpha 3 (Col5a3), mRNA [NM_016919]
-10.4128	-5.16755	A_51_P483499	Serpinb9c	NM_011453	Mus musculus serine (or cysteine) proteinase inhibitor, clade B, member 9c (Serpinb9c), mRNA [NM_011453]
-9.98496	-6.33268	A_52_P356170	Gapds	NM_008085	Mus musculus glyceraldehyde-3-phosphate dehydrogenase, spermatogenic (Gapds), mRNA [NM_008085]
-9.71595	-4.01229	A_51_P171711	Cacna2d2	NM_020263	Mus musculus calcium channel, voltage-dependent, alpha 2/delta subunit 2 (Cacna2d2), mRNA [NM_020263]
-7.69154	-3.22373	A_52_P512137	4932408B21Rik	NM_172535	Mus musculus RIKEN cDNA 4932408B21 gene (4932408B21Rik), mRNA [NM_172535]
-7.62019	-13.6782	A_51_P225112	Egfl8	NM_152922	Mus musculus EGF-like domain 8 (Egfl8), mRNA [NM_152922]
-7.48685	-5.71741	A_52_P227919	Olfr1036	NM_207142	Mus musculus olfactory receptor 1036 (Olfr1036), mRNA [NM_207142]
-7.31517	-6.46786	A_52_P298093	Peli1	NM_030015	Mus musculus pellino 1 (Peli1), mRNA [NM_030015]
-7.03136	-11.1504	A_51_P194273	Sgcg	NM_011892	Mus musculus sarcoglycan, gamma (dystrophin-associated glycoprotein) (Sgcg), mRNA [NM_011892]
-6.69404	-5.03691	A_51_P375558	Myoc	NM_010865	Mus musculus myocilin (Myoc), mRNA [NM_010865]
-6.23398	-9.78741	A_51_P260167	Gpr27	NM_008158	Mus musculus G protein-coupled receptor 27 (Gpr27), mRNA [NM_008158]
-5.85805	-3.08419	A_51_P496720	Dnmt3l	NM_019448	Mus musculus DNA (cytosine-5-)-methyltransferase 3-like (Dnmt3l), mRNA [NM_019448]
-5.83721	-5.19166	A_52_P271572	Ece2	NM_139293	Mus musculus endothelin converting enzyme 2 (Ece2), transcript variant 2b-2, mRNA [NM_139293]
-5.78441	-4.12801	A_52_P356703	A930017E24Rik	NM_177041	Mus musculus RIKEN cDNA A930017E24 gene (A930017E24Rik), mRNA [NM_177041]
-5.69826	-3.55201	A_52_P561272	Ky	NM_024291	Mus musculus kyphoscoliosis (Ky), mRNA [NM_024291]
-5.55354	-5.28674	A_51_P169693	Bst2	NM_198095	Mus musculus RIKEN cDNA 2310015I10 gene (2310015I10Rik), mRNA [NM_198095]
-5.43037	-4.18946	A_52_P662711	Anxa13	NM_027211	Mus musculus annexin A13 (Anxa13), mRNA [NM_027211]
-5.307	-3.31772	A_51_P269703	Klra2	NM_008462	Mus musculus killer cell lectin-like receptor, subfamily A, member 2 (Klra2), mRNA [NM_008462]
-5.25886	-4.94041	A_52_P349939	Eno1	NM_023119	Mus musculus enolase 1, alpha non-neuron (Eno1), mRNA [NM_023119]
-5.19659	-4.32527	A_52_P638337	5031410I06Rik	NM_207657	Mus musculus RIKEN cDNA 5031410I06 gene (5031410I06Rik), mRNA [NM_207657]
-5.12155	-7.37539	A_51_P161354	Sesn2	NM_144907	Mus musculus sestrin 2 (Sesn2), mRNA [NM_144907]
-4.87532	-3.02216	A_51_P125487	Pgk2	NM_031190	Mus musculus phosphoglycerate kinase 2 (Pgk2), mRNA [NM_031190]
-4.6545	-2.15914	A_51_P355852	Prkch	NM_008856	Mus musculus protein kinase C, eta (Prkch), mRNA [NM_008856]
-4.65408	-3.19978	A_52_P122867	B4galt1	NM_022305	Mus musculus UDP-Gal:betaGlcNAc beta 1,4- galactosyltransferase, polypeptide 1 (B4galt1), mRNA [NM_022305]
-4.60189	-2.46719	A_52_P657376	2700063A19Rik	NM_197996	Mus musculus RIKEN cDNA 2700063A19 gene (2700063A19Rik), mRNA [NM_197996]
-4.55093	-3.68482	A_52_P131249	B830017H08Rik	NM_001002790	Mus musculus RIKEN cDNA B830017H08 gene (B830017H08Rik), mRNA [NM_001002790]
-4.48686	-3.89647	A_51_P121485	Olfr355	NM_146625	Mus musculus olfactory receptor 355 (Olfr355), mRNA [NM_146625]
-4.46977	-2.94956	A_52_P64001	Ing4	NM_144510	Mus musculus inhibitor of growth family, member 4 (Ing4), mRNA [NM_144510]
-4.45078	-3.03657	A_51_P247591	Aamp	NM_146110	Mus musculus angio-associated migratory protein (Aamp), mRNA [NM_146110]
-4.44561	-2.69893	A_52_P289829	4931422A03Rik	NM_175161	Mus musculus RIKEN cDNA 4931422A03 gene (4931422A03Rik), mRNA [NM_175161]
-4.3617	-2.83591	A_51_P295085	Ogn	NM_008760	Mus musculus osteoglycin (Ogn), mRNA [NM_008760]
-4.30364	-2.31046	A_52_P106081	Dpp7	NM_031843	Mus musculus dipeptidylpeptidase 7 (Dpp7), mRNA [NM_031843]
-4.24578	-4.27947	A_52_P268852	Helt	NM_173789	Mus musculus transcription factor Helt (Helt), mRNA [NM_173789]
-4.11111	-2.88321	A_52_P307749	Slc35a5	NM_028756	Mus musculus solute carrier family 35, member A5 (Slc35a5), mRNA [NM_028756]
-4.09634	-4.15248	A_52_P428354	H2-Q10	NM_010391	Mus musculus histocompatibility 2, Q region locus 10 (H2-Q10), mRNA [NM_010391]
-4.08135	-2.13032	A_52_P401423	Hnrpk	NM_025279	Mus musculus heterogeneous nuclear ribonucleoprotein K (Hnrpk), mRNA [NM_025279]
-3.97924	-2.5982	A_51_P364639	Krt2-6g	NM_019956	Mus musculus keratin complex 2, basic, gene 6g (Krt2-6g), mRNA [NM_019956]
-3.96973	-4.27655	A_52_P129114	Centb5	NM_207223	Mus musculus centaurin, beta 5 (Centb5), mRNA [NM_207223]
-3.96957	-8.07006	A_51_P311904	Ptk2b	NM_172498	Mus musculus PTK2 protein tyrosine kinase 2 beta (Ptk2b), mRNA [NM_172498]
-3.95428	-2.97941	A_52_P460308	D1Ucla4	NM_153555	Mus musculus DNA segment, Chr 1, University of California at Los Angeles 4 (D1Ucla4), mRNA [NM_153555]
-3.94232	-4.6326	A_51_P492141	Senp2	NM_029457	Mus musculus SUMO/sentrin specific protease 2 (Senp2), mRNA [NM_029457]
-3.90721	-3.22819	A_51_P296487	Lss	NM_146006	Mus musculus lanosterol synthase (Lss), mRNA [NM_146006]
-3.88459	-3.31101	A_51_P270949	Hist1h1b	NM_020034	Mus musculus histone 1, H1b (Hist1h1b), mRNA [NM_020034]
-3.79414	-3.03968	A_51_P303316	Hoxa13	NM_008264	Mus musculus homeo box A13 (Hoxa13), mRNA [NM_008264]
-3.76921	-3.41692	A_51_P175881	Gse1	NM_198671	Mus musculus genetic suppressor element 1 (Gse1), mRNA [NM_198671]
-3.70731	-4.69556	A_51_P341369	2310009N05Rik	NM_025861	Mus musculus RIKEN cDNA 2310009N05 gene (2310009N05Rik), mRNA [NM_025861]
-3.66494	-6.70181	A_52_P342654	Prss33	NM_178370	Mus musculus protease, serine, 33 (Prss33), mRNA [NM_178370]
-3.61352	-2.48372	A_51_P355943	Mvd	NM_138656	Mus musculus mevalonate (diphospho) decarboxylase (Mvd), mRNA [NM_138656]
-3.61287	-2.8707	A_52_P349298	2610304G08Rik	NM_027434	Mus musculus RIKEN cDNA 2610304G08 gene (2610304G08Rik), mRNA [NM_027434]
-3.61214	-2.40276	A_52_P141161	Hnrpf	NM_133834	Mus musculus RIKEN cDNA 4833420I20 gene (4833420I20Rik), mRNA [NM_133834]
-3.59255	-2.33364	A_51_P140140	1500019G21Rik	NM_024172	Mus musculus RIKEN cDNA 1500019G21 gene (1500019G21Rik), mRNA [NM_024172]
-3.59116	-2.62964	A_52_P517683	Tagln	NM_011526	Mus musculus transgelin (Tagln), mRNA [NM_011526]
-3.58403	-2.61648	A_52_P384508	2210008I11Rik	NM_145124	Mus musculus RIKEN cDNA 2210008I11 gene (2210008I11Rik), mRNA [NM_145124]
-3.57699	-2.72032	A_51_P257832	Uros	NM_009479	Mus musculus uroporphyrinogen III synthase (Uros), mRNA [NM_009479]
-3.56448	-2.95409	A_51_P487028	Lim2	NM_177693	Mus musculus lens intrinsic membrane protein 2 (Lim2), mRNA [NM_177693]
-3.47753	-2.2696	A_52_P650279	Sec61a1	NM_016906	Mus musculus Sec61 alpha 1 subunit (S. cerevisiae) (Sec61a1), mRNA [NM_016906]
-3.47555	-3.21651	A_51_P246677	Rec8L1	NM_020002	Mus musculus REC8-like 1 (yeast) (Rec8L1), mRNA [NM_020002]
-3.46371	-2.87743	A_51_P139108	Cpxm1	NM_019696	Mus musculus carboxypeptidase X 1 (M14 family) (Cpxm1), mRNA [NM_019696]
-3.4549	-3.56437	A_52_P26794	Basp1	NM_027395	Mus musculus brain abundant, membrane attached signal protein 1 (Basp1), mRNA [NM_027395]
-3.40012	-2.43377	A_51_P485791	Cyp51	NM_020010	Mus musculus cytochrome P450, 51 (Cyp51), mRNA [NM_020010]
-3.37752	-3.09866	A_51_P439092	Lamr1	NM_011029	Mus musculus laminin receptor 1 (ribosomal protein SA) (Lamr1), mRNA [NM_011029]
-3.35148	-2.19037	A_52_P48155	Eif5a	NM_181582	Mus musculus eukaryotic translation initiation factor 5A (Eif5a), mRNA [NM_181582]
-3.31664	-2.24156	A_52_P79782	Wnt7a	NM_009527	Mus musculus wingless-related MMTV integration site 7A (Wnt7a), mRNA [NM_009527]
-3.30567	-2.10233	A_52_P240671	Ddx27	NM_153065	Mus musculus DEAD (Asp-Glu-Ala-Asp) box polypeptide 27 (Ddx27), mRNA [NM_153065]
-3.30045	-2.54254	A_52_P249336	2010016F14Rik	NM_183268	Mus musculus RIKEN cDNA 2010016F14 gene (2010016F14Rik), mRNA [NM_183268]
-3.29283	-2.47031	A_51_P389597	Ins2	NM_008387	Mus musculus insulin II (Ins2), mRNA [NM_008387]
-3.2877	-2.31918	A_51_P210634	Hmga1l4	NM_023547	Mus musculus high mobility group AT-hook 1-like 4 (Hmga1l4), mRNA [NM_023547]
-3.28467	-3.98819	A_51_P343356	0610042E07Rik	NM_026158	Mus musculus RIKEN cDNA 0610042E07 gene (0610042E07Rik), mRNA [NM_026158]
-3.22012	-2.71944	A_51_P444005	1300007L22Rik	NM_027917	Mus musculus RIKEN cDNA 1300007L22 gene (1300007L22Rik), mRNA [NM_027917]
-3.18265	-2.21681	A_52_P569067	Mvk	NM_023556	Mus musculus mevalonate kinase (Mvk), mRNA [NM_023556]
-3.13661	-2.3271	A_52_P142883	AI317223	NM_001002764	Mus musculus expressed sequence AI317223 (AI317223), mRNA [NM_001002764]
-3.13412	-2.54139	A_52_P302284	Adam28	NM_183366	Mus musculus a disintegrin and metalloprotease domain 28 (Adam28), transcript variant 2, mRNA [NM_183366]
-3.10871	-2.04926	A_52_P627068	Disp2	NM_170593	Mus musculus dispatched homolog 2 (Drosophila) (Disp2), mRNA [NM_170593]
-3.0758	-4.18586	A_52_P472233	Fcho1	NM_028715	Mus musculus FCH domain only 1 (Fcho1), mRNA [NM_028715]
-3.0043	-2.68418	A_52_P272217	Ogfr	NM_031373	Mus musculus opioid growth factor receptor (Ogfr), mRNA [NM_031373]
-2.99319	-2.17825	A_51_P428708	C4	NM_009780	Mus musculus complement component 4 (within H-2S) (C4), mRNA [NM_009780]
-2.97579	-2.34542	A_51_P264495	Pgam2	NM_018870	Mus musculus phosphoglycerate mutase 2 (Pgam2), mRNA [NM_018870]
-2.9718	-3.0369	A_52_P81562	Eef2	NM_007907	Mus musculus eukaryotic translation elongation factor 2 (Eef2), mRNA [NM_007907]
-2.93505	-3.88868	A_52_P498208	Hist1h2ak	NM_178183	Mus musculus histone 1, H2ak (Hist1h2ak), mRNA [NM_178183]
-2.93068	-2.67135	A_52_P421364	Rnf24	NM_178607	Mus musculus ring finger protein 24 (Rnf24), mRNA [NM_178607]
-2.92906	-4.30885	A_51_P318551	BC018399	NM_145431	Mus musculus cDNA sequence BC018399 (BC018399), mRNA [NM_145431]
-2.89979	-2.04392	A_51_P445211	Piwil1	NM_021311	Mus musculus piwi like homolog 1 (Drosophila) (Piwil1), mRNA [NM_021311]
-2.89735	-2.02295	A_52_P683441	Capn5	NM_007602	Mus musculus calpain 5 (Capn5), mRNA [NM_007602]
-2.88675	-2.07704	A_51_P238448	Ccnd3	NM_007632	Mus musculus cyclin D3 (Ccnd3), mRNA [NM_007632]
-2.88576	-2.23562	A_51_P440657	Nudt3	NM_019837	Mus musculus nudix (nucleotide diphosphate linked moiety X)-type motif 3 (Nudt3), mRNA [NM_019837]
-2.87389	-2.0431	A_51_P450632	Usp5	NM_013700	Mus musculus ubiquitin specific protease 5 (isopeptidase T) (Usp5), mRNA [NM_013700]
-2.87198	-2.77832	A_51_P255682	Mfge8	NM_008594	Mus musculus milk fat globule-EGF factor 8 protein (Mfge8), mRNA [NM_008594]
-2.8661	-2.06376	A_51_P316616	BC004728	NM_174992	Mus musculus cDNA sequence BC004728 (BC004728), mRNA [NM_174992]
-2.8641	-2.14842	A_51_P389785	Sf3a2	NM_013651	Mus musculus splicing factor 3a, subunit 2 (Sf3a2), mRNA [NM_013651]
-2.83963	-3.17317	A_51_P295848	Bai1	NM_174991	Mus musculus brain-specific angiogenesis inhibitor 1 (Bai1), mRNA [NM_174991]
-2.83643	-2.14608	A_51_P481679	Angptl3	NM_013913	Mus musculus angiopoietin-like 3 (Angptl3), mRNA [NM_013913]
-2.82216	-2.0251	A_52_P75281	Ercc2	NM_007949	Mus musculus excision repair cross-complementing rodent repair deficiency, complementation group 2 (Ercc2), mRNA [NM_007949]
-2.79202	-2.47326	A_51_P364146	Ldh1	NM_010699	Mus musculus lactate dehydrogenase 1, A chain (Ldh1), mRNA [NM_010699]
-2.78321	-2.13074	A_52_P546610	Pam	NM_013626	Mus musculus peptidylglycine alpha-amidating monooxygenase (Pam), mRNA [NM_013626]
-2.76096	-2.72017	A_52_P304128	Mmp14	NM_008608	Mus musculus matrix metalloproteinase 14 (membrane-inserted) (Mmp14), mRNA [NM_008608]
-2.74886	-3.10313	A_51_P399305	Tnfrsf19	NM_013869	Mus musculus tumor necrosis factor receptor superfamily, member 19 (Tnfrsf19), mRNA [NM_013869]
-2.71031	-2.14643	A_52_P193301	2310010I16Rik	NM_025519	Mus musculus RIKEN cDNA 2310010I16 gene (2310010I16Rik), mRNA [NM_025519]
-2.70367	-2.06543	A_52_P562593	Gtrgeo22	NM_148934	Mus musculus gene trap ROSA b-geo 22 (Gtrgeo22), mRNA [NM_148934]
-2.68174	-2.73098	A_51_P353606	Adam1a	NM_172126	Mus musculus a disintegrin and metalloproteinase domain 1a (Adam1a), mRNA [NM_172126]
-2.67792	-2.1632	A_51_P102005	Rgs19ip3	NM_148951	Mus musculus regulator of G-protein signaling 19 interacting protein 3 (Rgs19ip3), mRNA [NM_148951]
-2.67553	-2.016	A_52_P450918	Rab3il1	NM_144538	Mus musculus RAB3A interacting protein (rabin3)-like 1 (Rab3il1), mRNA [NM_144538]
-2.66689	-2.48815	A_52_P599578	Cald1	NM_145575	Mus musculus caldesmon 1 (Cald1), mRNA [NM_145575]
-2.65573	-2.75361	A_51_P306218	5430438H03Rik	NM_176951	Mus musculus RIKEN cDNA 5430438H03 gene (5430438H03Rik), mRNA [NM_176951]
-2.6476	-2.26529	A_51_P140311	Gnb2	NM_010312	Mus musculus guanine nucleotide binding protein, beta 2 (Gnb2), mRNA [NM_010312]
-2.64133	-2.80528	A_52_P301821	D0H4S114	NM_053078	Mus musculus DNA segment, human D4S114 (D0H4S114), mRNA [NM_053078]
-2.63859	-2.3829	A_51_P478338	Drd3	NM_007877	Mus musculus dopamine receptor 3 (Drd3), mRNA [NM_007877]
-2.6351	-2.1117	A_51_P369628	Ptov1	NM_133949	Mus musculus prostate tumor over expressed gene 1 (Ptov1), mRNA [NM_133949]
-2.62913	-2.39656	A_52_P325444	Palm	NM_023128	Mus musculus paralemmin (Palm), mRNA [NM_023128]
-2.62801	-2.88974	A_52_P405265	Gltscr2	NM_133831	Mus musculus glioma tumor suppressor candidate region gene 2 (Gltscr2), mRNA [NM_133831]
-2.62763	-2.31917	A_51_P320114	Grcc10	NM_013535	Mus musculus gene rich cluster, C10 gene (Grcc10), mRNA [NM_013535]
-2.62675	-2.21907	A_51_P142089	Atp6v0a1	NM_016920	Mus musculus ATPase, H+ transporting, lysosomal V0 subunit a isoform 1 (Atp6v0a1), mRNA [NM_016920]
-2.61972	-2.2985	A_51_P244856	Atp2a1	NM_007504	Mus musculus ATPase, Ca++ transporting, cardiac muscle, fast twitch 1 (Atp2a1), mRNA [NM_007504]
-2.59495	-2.49532	A_51_P450957	Acta2	NM_007392	Mus musculus actin, alpha 2, smooth muscle, aorta (Acta2), mRNA [NM_007392]
-2.59156	-2.6301	A_52_P261846	Col18a1	NM_009929	Mus musculus procollagen, type XVIII, alpha 1 (Col18a1), mRNA [NM_009929]
-2.58995	-2.00686	A_51_P329441	Bsg	NM_009768	Mus musculus basigin (Bsg), mRNA [NM_009768]
-2.58114	-2.52751	A_52_P532910	Tpm1	NM_024427	Mus musculus tropomyosin 1, alpha (Tpm1), mRNA [NM_024427]
-2.55456	-2.17855	A_51_P146941	Hmgcs1	NM_145942	Mus musculus 3-hydroxy-3-methylglutaryl-Coenzyme A synthase 1 (Hmgcs1), mRNA [NM_145942]
-2.55353	-2.14087	A_52_P520439	Pbp	NM_018858	Mus musculus phosphatidylethanolamine binding protein (Pbp), mRNA [NM_018858]
-2.54403	-2.28697	A_51_P310896	Pfkl	NM_008826	Mus musculus phosphofructokinase, liver, B-type (Pfkl), mRNA [NM_008826]
-2.52153	-2.42309	A_51_P406429	D530020C15Rik	NM_172665	Mus musculus RIKEN cDNA D530020C15 gene (D530020C15Rik), mRNA [NM_172665]
-2.51655	-2.20006	A_51_P339232	Snta1	NM_009228	Mus musculus syntrophin, acidic 1 (Snta1), mRNA [NM_009228]
-2.51397	-2.70444	A_51_P110651	Zfp13	NM_011747	Mus musculus zinc finger protein 13 (Zfp13), mRNA [NM_011747]
-2.50872	-2.54511	A_52_P169595	A630098G03Rik	NM_177669	Mus musculus RIKEN cDNA A630098G03 gene (A630098G03Rik), mRNA [NM_177669]
-2.50475	-2.1038	A_52_P683572	Wsb2	NM_021539	Mus musculus WD repeat and SOCS box-containing 2 (Wsb2), mRNA [NM_021539]
-2.43688	-2.14942	A_52_P654021	Tex261	NM_009357	Mus musculus testis expressed gene 261 (Tex261), mRNA [NM_009357]
-2.4279	-2.02588	A_52_P392121	Nptxr	NM_028763	Mus musculus neuronal pentraxin receptor (Nptxr), mRNA [NM_028763]
-2.42493	-2.36643	A_52_P227974	C030019F02Rik	NM_021426	Mus musculus RIKEN cDNA C030019F02 gene (C030019F02Rik), mRNA [NM_021426]
-2.4215	-2.00129	A_51_P419613	Pkd2	NM_008861	Mus musculus polycystic kidney disease 2 (Pkd2), mRNA [NM_008861]
-2.40301	-2.65811	A_52_P262250	Cenpb	NM_007682	Mus musculus centromere autoantigen B (Cenpb), mRNA [NM_007682]
-2.39471	-2.34765	A_52_P291588	Fkbp2	NM_008020	Mus musculus FK506 binding protein 2 (Fkbp2), mRNA [NM_008020]
-2.39349	-2.41836	A_51_P228171	1700022C02Rik	NM_025495	Mus musculus RIKEN cDNA 1700022C02 gene (1700022C02Rik), mRNA [NM_025495]
-2.39293	-2.24725	A_51_P490136	Spry1	NM_011896	Mus musculus sprouty homolog 1 (Drosophila) (Spry1), mRNA [NM_011896]
-2.35099	-3.98908	A_52_P651235	Hist1h2ai	NM_178182	Mus musculus histone 1, H2ai (Hist1h2ai), mRNA [NM_178182]
-2.34687	-2.72466	A_52_P605846	Cebpb	NM_009883	Mus musculus CCAAT/enhancer binding protein (C/EBP), beta (Cebpb), mRNA [NM_009883]
-2.34559	-2.06527	A_51_P342916	B3galt1	NM_020283	Mus musculus UDP-Gal:betaGlcNAc beta 1,3-galactosyltransferase, polypeptide 1 (B3galt1), mRNA [NM_020283]
-2.34385	-2.49558	A_51_P186703	Fbln5	NM_011812	Mus musculus fibulin 5 (Fbln5), mRNA [NM_011812]
-2.32675	-2.51617	A_52_P434549	Acin1	NM_023190	Mus musculus apoptotic chromatin condensation inducer 1 (Acin1), mRNA [NM_023190]
-2.3218	-2.03614	A_52_P420479	Hand2	NM_010402	Mus musculus heart and neural crest derivatives expressed transcript 2 (Hand2), mRNA [NM_010402]
-2.32068	-2.43696	A_52_P35048	Serpinf1	NM_011340	Mus musculus serine (or cysteine) proteinase inhibitor, clade F, member 1 (Serpinf1), mRNA [NM_011340]
-2.31978	-2.32125	A_51_P336830	Fabp4	NM_024406	Mus musculus fatty acid binding protein 4, adipocyte (Fabp4), mRNA [NM_024406]
-2.30969	-2.2907	A_51_P386080	Nrbf1	NM_025297	Mus musculus nuclear receptor binding factor 1 (Nrbf1), mRNA [NM_025297]
-2.29153	-2.37448	A_51_P243134	Adcy6	NM_007405	Mus musculus adenylate cyclase 6 (Adcy6), mRNA [NM_007405]
-2.28313	-2.22215	A_51_P241269	Actg2	NM_009610	Mus musculus actin, gamma 2, smooth muscle, enteric (Actg2), mRNA [NM_009610]
-2.27897	-2.1478	A_52_P209184	Csrp1	NM_007791	Mus musculus cysteine and glycine-rich protein 1 (Csrp1), mRNA [NM_007791]
-2.26957	-2.11805	A_52_P225207	Bak1	NM_007523	Mus musculus BCL2-antagonist/killer 1 (Bak1), mRNA [NM_007523]
-2.2293	-2.43025	A_52_P543965	4932418E24Rik	NM_177841	Mus musculus RIKEN cDNA 4932418E24 gene (4932418E24Rik), mRNA [NM_177841]
-2.21572	-2.16427	A_52_P277854	Snrpb	NM_009225	Mus musculus small nuclear ribonucleoprotein B (Snrpb), mRNA [NM_009225]
-2.21231	-2.30757	A_51_P373619	Mbl1	NM_010775	Mus musculus mannose binding lectin, liver (A) (Mbl1), mRNA [NM_010775]
-2.20966	-2.92141	A_51_P278282	Tnfrsf1b	NM_011610	Mus musculus tumor necrosis factor receptor superfamily, member 1b (Tnfrsf1b), mRNA [NM_011610]
-2.16714	-4.60781	A_51_P246854	Acta1	NM_009606	Mus musculus actin, alpha 1, skeletal muscle (Acta1), mRNA [NM_009606]
-2.16221	-2.09498	A_52_P393396	Pabpc4	NM_148917	Mus musculus poly A binding protein, cytoplasmic 4 (Pabpc4), transcript variant 2, mRNA [NM_148917]
-2.14689	-2.00073	A_52_P601240	Atp6v0c	NM_009729	Mus musculus ATPase, H+ transporting, V0 subunit C (Atp6v0c), mRNA [NM_009729]
-2.14003	-2.07367	A_51_P495492	Stx4a	NM_009294	Mus musculus syntaxin 4A (placental) (Stx4a), mRNA [NM_009294]
-2.13517	-2.00843	A_51_P364786	U2af1	NM_024187	Mus musculus U2 small nuclear ribonucleoprotein auxiliary factor (U2AF) 1 (U2af1), mRNA [NM_024187]
-2.10462	-2.07034	A_52_P684214	Rab8a	NM_023126	Mus musculus RAB8A, member RAS oncogene family (Rab8a), mRNA [NM_023126]
-2.09307	-2.24135	A_52_P642239	Pik3ap1	NM_031376	Mus musculus phosphoinositide-3-kinase adaptor protein 1 (Pik3ap1), mRNA [NM_031376]
-2.0804	-2.34645	A_51_P344606	Prph1	NM_013639	Mus musculus peripherin 1 (Prph1), mRNA [NM_013639]
-2.06994	-2.17843	A_51_P471058	Mrc2	NM_008626	Mus musculus mannose receptor, C type 2 (Mrc2), mRNA [NM_008626]
-2.0638	-2.01333	A_52_P847000	Tro	NM_019548	Mus musculus trophinin (Tro), mRNA [NM_019548]
-2.05969	-2.10665	A_52_P423183	Acaa1	NM_130864	Mus musculus acetyl-Coenzyme A acyltransferase 1 (Acaa1), mRNA [NM_130864]
-2.05163	-2.05309	A_52_P326808	0610043B10Rik	NM_026875	Mus musculus RIKEN cDNA 0610043B10 gene (0610043B10Rik), mRNA [NM_026875]
-2.04973	-2.92289	A_51_P333929	Col25a1	NM_029838	Mus musculus procollagen, type XXV, alpha 1 (Col25a1), transcript variant 1, mRNA [NM_029838]
-2.02607	-2.01982	A_51_P420731	Thy1	NM_009382	Mus musculus thymus cell antigen 1, theta (Thy1), mRNA [NM_009382]
-2.00591	-2.23004	A_51_P190765	Rtcd1	NM_025517	Mus musculus RNA terminal phosphate cyclase domain 1 (Rtcd1), mRNA [NM_025517]
2.09918	2.04284	A_52_P469842	Mdm2	NM_010786	Mus musculus transformed mouse 3T3 cell double minute 2 (Mdm2), mRNA [NM_010786]
2.10639	2.10442	A_52_P219266	1200004M23Rik	NM_026169	Mus musculus RIKEN cDNA 1200004M23 gene (1200004M23Rik), mRNA [NM_026169]
2.36415	3.30395	A_51_P477121	Pmaip1	NM_021451	Mus musculus phorbol-12-myristate-13-acetate-induced protein 1 (Pmaip1), mRNA [NM_021451]
2.40073	2.44342	A_51_P308362	Ugt1a9	NM_201410	Mus musculus UDP glycosyltransferase 1 family polypeptide A9 (Ugt1a9), mRNA [NM_201410]
2.48157	2.24728	A_52_P413756	Pi16	NM_023734	Mus musculus RIKEN cDNA 1200009H11 gene (1200009H11Rik), mRNA [NM_023734]
2.6551	2.29156	A_52_P481957	Grem1	NM_011824	Mus musculus gremlin 1 (Grem1), mRNA [NM_011824]
2.67909	2.23342	A_51_P424338	Nqo1	NM_008706	Mus musculus NAD(P)H dehydrogenase, quinone 1 (Nqo1), mRNA [NM_008706]
2.74191	2.04467	A_52_P241619	3110049J23Rik	NM_026085	Mus musculus RIKEN cDNA 3110049J23 gene (3110049J23Rik), mRNA [NM_026085]
8.46469	4.83295	A_51_P312779	Plf2	NM_011118	Mus musculus proliferin 2 (Plf2), mRNA [NM_011118]
16.3993	4.7991	A_52_P511450	Mrpplf4	NM_181852	Mus musculus mitogen reglated protein, proliferin 4 (Mrpplf4), mRNA [NM_181852]
