# Supplementary material for: Expression profiling of mouse embryonic fibroblasts with a deletion in the helicase domain of the Werner Syndrome gene homologue treated with hydrogen peroxide
Source: BMC Genomics. 2010 Feb 22;11:127. doi: 10.1186/1471-2164-11-127 (PMC2838845; doi:10.1186/1471-2164-11-127)
Supplement: Additional file 4 — Primers used for real time RT-PCR. This table contains the sequence of the oligonucleotides that were used for the real time RT-PCR with the reaction conditions. Complete results of microarray analyses are found in additional files 1, 2, 4, and 5. [file 1471-2164-11-127-S4.XLS]

## Sheet: additional file 4
Primers used for real time RT-PCR
Fn1fwd	5'-AATGGAAAAGGGGAATGGAC-3'
Fn1rev	5'-ACCATCATCCAGCCTTGGTA-3'
Txnrd1fwd	5'-TGTCACACCGACTCCTCTTG-3'
Txnrd1rev	5'-CCATAGTTGCGCGAGTCTTT-3'
Ngo1fwd	5'-GGTAGCGGCTCCATGTACTC-3'
Ngo1rev	5'-AGACCTGGAAGCCACAGAAA-3'
Ero1Ifwd	5'-CTTCAGTGGACCAAGCATGA-3'
Ero1Irev	5'-GCCCCTTGTAGCCTGTGTAG-3'
Uchl1fwd	5'-GACCATCGGAAACTCCTGTG-3'
Uchl1rev	5'-GGACAGCTTCTCCGTTTCAG-3'
Mt1fwd	5'-CTCCGTAGCTCCAGCTTCAC-3'
Mt1rev	5'-AGGTGCACTTGCAGTTCTTG-3'
Mt2fwd	5'-CCGATCTCTCGTCGATCTTC-3'
Mt2rev	5'-CATTTGCATTGTTTGCATTTG-3'
PCR conditions on cDNA
10 min 95°C 1 cycle
15 sec 95°C, 30 sec 59°C, 30 sec 72°C 40 cycles
