# Supplementary material for: Expression profiling of mouse embryonic fibroblasts with a deletion in the helicase domain of the Werner Syndrome gene homologue treated with hydrogen peroxide
Source: BMC Genomics. 2010 Feb 22;11:127. doi: 10.1186/1471-2164-11-127 (PMC2838845; doi:10.1186/1471-2164-11-127)
Supplement: Additional file 5 — Differential expression profile between wild type and Wrn helicase mutant mouse embryonic fibroblasts. This table is listing the genes altered more than 2 times with a Benjamini-Hochberg adjusted p-value lower than 0.1 while comparing the Wrn mutant versus the wild type mouse embryonic fibroblasts. Complete results of microarray analyses are found in additional files 1, 2, 4, and 5. [file 1471-2164-11-127-S5.XLS]

## Sheet: additional file 5
Differential expression profile between wild type and Wrn helicase mutant mouse embryonic fibroblasts
log2(WS/WT)	Symmetrical FoldChange (WS/WT)	A	P-value	ProbeName	GeneName	SystematicName	Description	adjusted P-value (BH)
-4.81078	-28.0665	7.34213	3.10414e-07	A_51_P413059	Mcpt8	NM_008572	Mus musculus mast cell protease 8 (Mcpt8), mRNA [NM_008572]	5.14239e-05
-4.07096	-16.8066	6.05282	9.49904e-07	A_52_P48569	Slc38a4	NM_027052	Mus musculus solute carrier family 38, member 4 (Slc38a4), mRNA [NM_027052]	8.4118e-05
-4.04582	-16.5163	9.914	4.40866e-07	A_52_P363951	Thbs1	NM_011580	Mus musculus thrombospondin 1 (Thbs1), mRNA [NM_011580]	5.7211e-05
-3.90433	-14.9734	10.1583	6.202e-07	A_52_P10793	Ptn	NM_008973	Mus musculus pleiotrophin (Ptn), mRNA [NM_008973]	7.15912e-05
-3.64238	-12.4872	8.35319	1.32075e-06	A_51_P372819	Ptgis	NM_008968	Mus musculus prostaglandin I2 (prostacyclin) synthase (Ptgis), mRNA [NM_008968]	0.000103534
-3.33492	-10.0904	6.12999	1.21667e-05	A_52_P337092	Thbs1	NM_011580	Mus musculus thrombospondin 1 (Thbs1), mRNA [NM_011580]	0.000368905
-3.18511	-9.09523	8.88041	1.33698e-05	A_51_P426195	Nppb	NM_008726	Mus musculus natriuretic peptide precursor type B (Nppb), mRNA [NM_008726]	0.000390642
-3.16156	-8.94796	9.90902	3.17253e-06	A_51_P180747	Ctla2a	NM_007796	Mus musculus cytotoxic T lymphocyte-associated protein 2 alpha (Ctla2a), mRNA [NM_007796]	0.000182081
-3.11888	-8.68711	8.83598	3.4859e-06	A_51_P339793	Il1rl1	NM_010743	Mus musculus interleukin 1 receptor-like 1 (Il1rl1), mRNA [NM_010743]	0.000186728
-3.06729	-8.38196	8.13566	6.5488e-06	A_51_P281716	Ltbp1	NM_019919	Mus musculus latent transforming growth factor beta binding protein 1 (Ltbp1), transcript variant 1, mRNA [NM_019919]	0.000247622
-3.0527	-8.29765	6.05481	4.02175e-06	A_52_P88007	Slc6a7	NM_201353	Mus musculus solute carrier family 6 (neurotransmitter transporter, L-proline), member 7 (Slc6a7), mRNA [NM_201353]	0.000200382
-3.04968	-8.28026	10.4276	4.9224e-06	A_51_P157042	Ctgf	NM_010217	Mus musculus connective tissue growth factor (Ctgf), mRNA [NM_010217]	0.000216721
-3.03278	-8.18385	8.45133	2.19952e-05	A_52_P436238	Odc1	NM_013614	Mus musculus ornithine decarboxylase, structural (Odc), mRNA [NM_013614]	0.000516465
-3.01513	-8.08434	10.969	4.32676e-06	A_52_P685021	Cxcl12	NM_021704	Mus musculus chemokine (C-X-C motif) ligand 12 (Cxcl12), transcript variant 1, mRNA [NM_021704]	0.000201539
-2.99067	-7.94842	9.54867	3.92709e-05	A_52_P298093	Peli1	NM_030015	Mus musculus pellino 1 (Peli1), mRNA [NM_030015]	0.000693498
-2.88881	-7.4066	7.83233	7.39962e-06	A_51_P336770	Aebp1	NM_009636	Mus musculus AE binding protein 1 (Aebp1), mRNA [NM_009636]	0.000261345
-2.88668	-7.39567	7.76873	6.15212e-06	A_51_P423484	Rbp1	NM_011254	Mus musculus retinol binding protein 1, cellular (Rbp1), mRNA [NM_011254]	0.000240203
-2.83507	-7.13577	7.40856	8.06223e-06	A_51_P110471	Ddah1	NM_026993	Mus musculus dimethylarginine dimethylaminohydrolase 1 (Ddah1), mRNA [NM_026993]	0.000272758
-2.81705	-7.04718	7.72814	6.20929e-05	A_52_P271572	Ece2	NM_139293	Mus musculus endothelin converting enzyme 2 (Ece2), transcript variant 2b-2, mRNA [NM_139293]	0.000886962
-2.80874	-7.00674	7.69906	8.31901e-06	A_52_P224760	Ptgs2	NM_011198	Mus musculus prostaglandin-endoperoxide synthase 2 (Ptgs2), mRNA [NM_011198]	0.000278514
-2.78083	-6.8725	6.57418	1.78804e-05	A_52_P592835	Gucy1b3	NM_017469	Mus musculus guanylate cyclase 1, soluble, beta 3 (Gucy1b3), mRNA [NM_017469]	0.00045974
-2.78009	-6.86897	7.22295	9.60952e-06	A_52_P418791	Rbp1	NM_011254	Mus musculus retinol binding protein 1, cellular (Rbp1), mRNA [NM_011254]	0.00030885
-2.75663	-6.75818	6.12295	2.24969e-05	A_51_P455366	Ankrd27	NM_178263	Mus musculus ankyrin repeat domain 27 (VPS9 domain) (Ankrd27), mRNA [NM_178263]	0.000516465
-2.71151	-6.55006	8.04152	0.000176396	A_51_P483499	Serpinb9c	NM_011453	Mus musculus serine (or cysteine) proteinase inhibitor, clade B, member 9c (Serpinb9c), mRNA [NM_011453]	0.00152403
-2.68679	-6.43877	6.38249	1.81786e-05	A_52_P586157	Cbfb	NM_022309	Mus musculus core binding factor beta (Cbfb), mRNA [NM_022309]	0.000460435
-2.66484	-6.34157	6.87825	0.000198681	A_52_P598420	Matn1	NM_010769	Mus musculus matrilin 1, cartilage matrix protein 1 (Matn1), mRNA [NM_010769]	0.00160256
-2.65251	-6.28761	6.3885	2.69686e-05	A_52_P42255	Crmp1	NM_007765	Mus musculus collapsin response mediator protein 1 (Crmp1), mRNA [NM_007765]	0.000572427
-2.65131	-6.28238	7.31354	5.41505e-05	A_51_P324834	Evpl	NM_025276	Mus musculus envoplakin (Evpl), mRNA [NM_025276]	0.000820943
-2.57837	-5.97265	7.67795	1.53371e-05	A_51_P375558	Myoc	NM_010865	Mus musculus myocilin (Myoc), mRNA [NM_010865]	0.000424942
-2.54934	-5.85365	6.09402	0.00100134	A_52_P481493	Fkbp5	NM_010220	Mus musculus FK506 binding protein 5 (Fkbp5), mRNA [NM_010220]	0.00353708
-2.53083	-5.77904	8.77086	0.000168107	A_51_P338443	Angptl4	NM_020581	Mus musculus angiopoietin-like 4 (Angptl4), mRNA [NM_020581]	0.00148668
-2.50911	-5.69269	6.83413	1.95341e-05	A_51_P133349	Lats2	NM_015771	Mus musculus large tumor suppressor 2 (Lats2), mRNA [NM_015771]	0.000482942
-2.48726	-5.60711	7.62899	2.88193e-05	A_52_P462625	Rras2	NM_025846	Mus musculus related RAS viral (r-ras) oncogene homolog 2 (Rras2), mRNA [NM_025846]	0.000597583
-2.47608	-5.56382	8.37492	2.40327e-05	A_51_P348804	Amotl2	NM_019764	Mus musculus angiomotin like 2 (Amotl2), mRNA [NM_019764]	0.000543506
-2.46763	-5.53133	10.8741	0.000118205	A_52_P532910	Tpm1	NM_024427	Mus musculus tropomyosin 1, alpha (Tpm1), mRNA [NM_024427]	0.00124154
-2.4412	-5.43094	8.7128	3.64216e-05	A_51_P291438	Tnc	NM_011607	Mus musculus tenascin C (Tnc), mRNA [NM_011607]	0.000662979
-2.43599	-5.41135	6.87839	2.66053e-05	A_51_P517215	Grb14	NM_016719	Mus musculus growth factor receptor bound protein 14 (Grb14), mRNA [NM_016719]	0.000570063
-2.43392	-5.40361	6.50046	0.000421143	A_52_P490910	Fndc4	NM_022424	Mus musculus fibronectin type III domain containing 4 (Fndc4), mRNA [NM_022424]	0.00231052
-2.42606	-5.37424	10.3874	0.000184767	A_52_P662711	Anxa13	NM_027211	Mus musculus annexin A13 (Anxa13), mRNA [NM_027211]	0.00156696
-2.42031	-5.35287	7.59895	2.57263e-05	A_51_P352296	Sfrp1	NM_013834	Mus musculus secreted frizzled-related sequence protein 1 (Sfrp1), mRNA [NM_013834]	0.000554929
-2.40864	-5.30972	7.96346	3.64358e-05	A_51_P107302	Cav1	NM_007616	Mus musculus caveolin, caveolae protein (Cav), mRNA [NM_007616]	0.000662979
-2.40109	-5.28204	7.83493	0.000208172	A_52_P617817	Hspa4	NM_008300	Mus musculus heat shock protein 4 (Hspa4), mRNA [NM_008300]	0.00165895
-2.39737	-5.26841	6.6936	7.058e-05	A_52_P315733	Stc1	NM_009285	Mus musculus stanniocalcin 1 (Stc1), mRNA [NM_009285]	0.000965294
-2.38808	-5.23461	7.02468	6.40492e-05	A_51_P337925	Gzmm	NM_008504	Mus musculus granzyme M (lymphocyte met-ase 1) (Gzmm), mRNA [NM_008504]	0.000898926
-2.36931	-5.16695	11.8237	3.18463e-05	A_52_P185907	Crabp1	NM_013496	Mus musculus cellular retinoic acid binding protein I (Crabp1), mRNA [NM_013496]	0.00063315
-2.34956	-5.0967	6.12778	5.48407e-05	A_52_P251403	Tgfbr2	NM_029575	Mus musculus transforming growth factor, beta receptor II (Tgfbr2), transcript variant 2, mRNA [NM_029575]	0.000823102
-2.3488	-5.09402	7.36518	3.29603e-05	A_52_P303035	Nt5c2l1	NM_176968	Mus musculus RIKEN cDNA 6030401B09 gene (6030401B09Rik), mRNA [NM_176968]	0.000644228
-2.33732	-5.05361	6.38603	3.55617e-05	A_51_P195244	Mfap4	NM_029568	Mus musculus microfibrillar-associated protein 4 (Mfap4), mRNA [NM_029568]	0.000662979
-2.33145	-5.03311	8.22557	8.03204e-05	A_51_P425962	Khdrbs3	NM_010158	Mus musculus KH domain containing, RNA binding, signal transduction associated 3 (Khdrbs3), mRNA [NM_010158]	0.0010244
-2.31489	-4.97566	6.38854	3.86494e-05	A_51_P337451	Hs6st2	NM_015819	Mus musculus heparan sulfate 6-O-sulfotransferase 2 (Hs6st2), mRNA [NM_015819]	0.000690782
-2.30849	-4.95364	8.65782	0.000197171	A_52_P351816	Itgb1	NM_010578	Mus musculus integrin beta 1 (fibronectin receptor beta) (Itgb1), mRNA [NM_010578]	0.00160256
-2.30839	-4.95329	8.27453	7.1645e-05	A_51_P254855	Ptgs2	NM_011198	Mus musculus prostaglandin-endoperoxide synthase 2 (Ptgs2), mRNA [NM_011198]	0.000971522
-2.30744	-4.95002	6.02143	3.92284e-05	A_51_P406115	Adam10	NM_007399	Mus musculus a disintegrin and metalloprotease domain 10 (Adam10), mRNA [NM_007399]	0.000693498
-2.30252	-4.93317	6.56175	6.24505e-05	A_52_P282729	Cdc25a	NM_007658	Mus musculus cell division cycle 25 homolog A (S. cerevisiae) (Cdc25a), mRNA [NM_007658]	0.000888124
-2.28824	-4.88461	9.71346	6.89344e-05	A_51_P462311	Hist1h2bc	NM_023422	Mus musculus histone 1, H2bc (Hist1h2bc), mRNA [NM_023422]	0.000946817
-2.28541	-4.87503	7.33438	3.97766e-05	A_52_P8587	Cd109	NM_153098	Mus musculus CD109 antigen (Cd109), mRNA [NM_153098]	0.00069859
-2.28168	-4.86243	6.08567	8.90804e-05	A_52_P266065	Kctd12	NM_177715	Mus musculus potassium channel tetramerisation domain containing 12 (Kctd12), mRNA [NM_177715]	0.00107713
-2.27379	-4.83592	6.93616	0.000405109	A_51_P114843	H1fx	NM_198622	Mus musculus gene model 461, (NCBI) (Gm461), mRNA [NM_198622]	0.00227626
-2.27143	-4.82803	7.8991	0.000321594	A_51_P125487	Pgk2	NM_031190	Mus musculus phosphoglycerate kinase 2 (Pgk2), mRNA [NM_031190]	0.00199537
-2.26387	-4.80279	7.36764	4.27405e-05	A_51_P386344	BB128963	NM_172742	Mus musculus expressed sequence BB128963 (BB128963), mRNA [NM_172742]	0.000730681
-2.25445	-4.77154	7.17468	0.000417772	A_51_P129480	Ccl21c	NM_023052	Mus musculus chemokine (C-C motif) ligand 21c (leucine) (Ccl21c), mRNA [NM_023052]	0.00229917
-2.24881	-4.75291	8.82981	0.000407889	A_52_P561272	Ky	NM_024291	Mus musculus kyphoscoliosis (Ky), mRNA [NM_024291]	0.00228206
-2.24191	-4.73022	6.58907	5.69758e-05	A_51_P188911	Galnt12	NM_172693	Mus musculus UDP-N-acetyl-alpha-D-galactosamine:polypeptide N-acetylgalactosaminyltransferase 12 (Galnt12), mRNA [NM_172693]	0.000835208
-2.23764	-4.71626	6.33552	7.10835e-05	A_51_P371912	Kctd12	NM_177715	Mus musculus potassium channel tetramerisation domain containing 12 (Kctd12), mRNA [NM_177715]	0.000968061
-2.23122	-4.6953	7.81497	0.000347851	A_52_P268852	Helt	NM_173789	Mus musculus transcription factor Helt (Helt), mRNA [NM_173789]	0.00207193
-2.23121	-4.69529	7.4082	0.000558369	A_51_P269703	Klra2	NM_008462	Mus musculus killer cell lectin-like receptor, subfamily A, member 2 (Klra2), mRNA [NM_008462]	0.00273374
-2.23025	-4.69216	8.02977	0.000347828	A_52_P168028	Lss	NM_146006	Mus musculus lanosterol synthase (Lss), mRNA [NM_146006]	0.00207193
-2.21937	-4.65691	7.53089	5.85154e-05	A_51_P520456	Gp38	NM_010329	Mus musculus glycoprotein 38 (Gp38), mRNA [NM_010329]	0.000847155
-2.21572	-4.64514	6.94741	0.000141877	A_52_P168097	Atp2a2	NM_009722	Mus musculus ATPase, Ca++ transporting, cardiac muscle, slow twitch 2 (Atp2a2), mRNA [NM_009722]	0.0013531
-2.20878	-4.62284	8.72318	0.00106916	A_51_P171711	Cacna2d2	NM_020263	Mus musculus calcium channel, voltage-dependent, alpha 2/delta subunit 2 (Cacna2d2), mRNA [NM_020263]	0.00365333
-2.2072	-4.61779	6.98107	5.50205e-05	A_51_P137322	Cck	NM_031161	Mus musculus cholecystokinin (Cck), mRNA [NM_031161]	0.000823102
-2.20538	-4.61195	6.45347	7.85144e-05	A_52_P132608	Slc25a24	NM_172685	Mus musculus solute carrier family 25 (mitochondrial carrier, phosphate carrier), member 24 (Slc25a24), mRNA [NM_172685]	0.00101343
-2.20524	-4.61151	7.92767	0.000333169	A_52_P310140	Wsb2	NM_021539	Mus musculus WD repeat and SOCS box-containing 2 (Wsb2), mRNA [NM_021539]	0.00202804
-2.19974	-4.59396	7.55028	0.000184358	A_51_P494875	Cacng4	NM_019431	Mus musculus calcium channel, voltage-dependent, gamma subunit 4 (Cacng4), mRNA [NM_019431]	0.00156696
-2.18738	-4.55478	7.32891	0.00118809	A_51_P389597	Ins2	NM_008387	Mus musculus insulin II (Ins2), mRNA [NM_008387]	0.0038147
-2.18459	-4.54597	9.53393	0.000844573	A_52_P407060	Ins2	NM_008387	Mus musculus insulin II (Ins2), mRNA [NM_008387]	0.00331393
-2.18423	-4.54483	6.6958	7.19422e-05	A_52_P15405	Blk	NM_007549	Mus musculus B lymphoid kinase (Blk), mRNA [NM_007549]	0.000971522
-2.1793	-4.52934	6.61357	0.00132527	A_52_P50512	Psmd13	NM_011875	Mus musculus proteasome (prosome, macropain) 26S subunit, non-ATPase, 13 (Psmd13), mRNA [NM_011875]	0.00402593
-2.17899	-4.52837	8.70876	0.000189952	A_52_P288614	Rars	NM_025936	Mus musculus arginyl-tRNA synthetase (Rars), mRNA [NM_025936]	0.00157332
-2.16719	-4.49149	8.11563	6.37088e-05	A_52_P184257	Steap	NM_027399	Mus musculus six transmembrane epithelial antigen of the prostate (Steap), mRNA [NM_027399]	0.000898926
-2.15055	-4.43998	9.24362	0.000125421	A_51_P189269	Mbnl2	NM_175341	Mus musculus muscleblind-like 2 (Mbnl2), transcript variant 1, mRNA [NM_175341]	0.00128509
-2.14157	-4.41243	6.80801	8.41081e-05	A_51_P437135	Dab1	NM_010014	Mus musculus disabled homolog 1 (Drosophila) (Dab1), mRNA [NM_010014]	0.00104777
-2.12858	-4.37286	6.1126	0.000186675	A_52_P683957	Arcn1	NM_145985	Mus musculus archain 1 (Arcn1), mRNA [NM_145985]	0.00156696
-2.12475	-4.36126	11.0124	8.95027e-05	A_51_P512379	Timp1	NM_011593	Mus musculus tissue inhibitor of metalloproteinase 1 (Timp1), mRNA [NM_011593]	0.00107713
-2.12217	-4.35347	8.73522	0.000305778	A_52_P517683	Tagln	NM_011526	Mus musculus transgelin (Tagln), mRNA [NM_011526]	0.00196387
-2.12018	-4.34747	7.6589	0.00108172	A_52_P566406	Xpc	NM_009531	Mus musculus xeroderma pigmentosum, complementation group C (Xpc), mRNA [NM_009531]	0.00366348
-2.11915	-4.34438	9.61248	0.00076795	A_52_P141161	Hnrpf	NM_133834	Mus musculus RIKEN cDNA 4833420I20 gene (4833420I20Rik), mRNA [NM_133834]	0.00315842
-2.11777	-4.34023	6.219	7.48177e-05	A_51_P498205	Itgav	NM_008402	Mus musculus integrin alpha V (Itgav), mRNA [NM_008402]	0.000993653
-2.11626	-4.33569	7.76541	0.00111979	A_51_P261569	LOC382109	NM_198674	Mus musculus similar to hypothetical protein E330023O18 (LOC382109), mRNA [NM_198674]	0.00371197
-2.10123	-4.29076	7.04455	0.000196875	A_52_P667302	Pramel4	NM_178248	Mus musculus preferentially expressed antigen in melanoma like 4 (Pramel4), mRNA [NM_178248]	0.00160256
-2.101	-4.29007	7.67252	0.000838789	A_52_P452599	Bcdo2	NM_133217	Mus musculus beta-carotene 9', 10'-dioxygenase 2 (Bcdo2), mRNA [NM_133217]	0.00330376
-2.09786	-4.28075	8.44956	0.000528928	A_52_P134381	Psmd12	NM_025894	Mus musculus proteasome (prosome, macropain) 26S subunit, non-ATPase, 12 (Psmd12), mRNA [NM_025894]	0.00263154
-2.09706	-4.27836	7.2801	0.000166708	A_52_P395575	Ddx3x	NM_010028	Mus musculus DEAD/H (Asp-Glu-Ala-Asp/His) box polypeptide 3, X-linked (Ddx3x), mRNA [NM_010028]	0.00148421
-2.09093	-4.26023	7.86869	0.000627911	A_52_P675072	Adrm1	NM_019822	Mus musculus adhesion regulating molecule 1 (Adrm1), mRNA [NM_019822]	0.00288713
-2.08504	-4.24287	7.70776	0.000132011	A_52_P407220	Picalm	NM_146194	Mus musculus phosphatidylinositol binding clathrin assembly protein (Picalm), mRNA [NM_146194]	0.00130951
-2.08388	-4.23946	8.54023	0.00032242	A_51_P111285	Krt1-10	NM_010660	Mus musculus keratin complex 1, acidic, gene 10 (Krt1-10), mRNA [NM_010660]	0.00199664
-2.07924	-4.22584	6.89272	0.000126421	A_52_P289071	D130060C09Rik	NM_177054	Mus musculus RIKEN cDNA D130060C09 gene (D130060C09Rik), transcript variant 1, mRNA [NM_177054]	0.00128581
-2.07873	-4.22437	7.06981	9.20134e-05	A_51_P496562	Slit2	NM_178804	Mus musculus slit homolog 2 (Drosophila) (Slit2), mRNA [NM_178804]	0.00108005
-2.07305	-4.20775	10.481	0.000358913	A_52_P379337	Rtn4	NM_194054	Mus musculus reticulon 4 (Rtn4), transcript variant 1, mRNA [NM_194054]	0.00212832
-2.06744	-4.19143	8.13802	0.000173569	A_51_P479808	Mapk6	NM_015806	Mus musculus mitogen-activated protein kinase 6 (Mapk6), mRNA [NM_015806]	0.0015159
-2.06475	-4.18363	7.06005	0.000114177	A_52_P10683	Hist1h1d	NM_145713	Mus musculus histone 1, H1d (Hist1h1d), mRNA [NM_145713]	0.00121111
-2.0618	-4.17507	7.07932	0.000187306	A_51_P292116	Ica1	NM_010492	Mus musculus islet cell autoantigen 1 (Ica1), mRNA [NM_010492]	0.00156696
-2.06175	-4.17491	7.59245	0.000131396	A_52_P176361	Hist1h2bm	NM_178200	Mus musculus histone 1, H2bm (Hist1h2bm), mRNA [NM_178200]	0.00130951
-2.06107	-4.17297	8.84226	0.000748251	A_52_P26794	Basp1	NM_027395	Mus musculus brain abundant, membrane attached signal protein 1 (Basp1), mRNA [NM_027395]	0.00310307
-2.05993	-4.16965	7.16715	0.000274646	A_51_P327585	Gstm4	NM_026764	Mus musculus glutathione S-transferase, mu 4 (Gstm4), mRNA [NM_026764]	0.00188614
-2.05897	-4.16688	8.25991	8.91832e-05	A_52_P527400	Hist3h2bb	NM_206882	Mus musculus histone 3, H2bb (Hist3h2bb), mRNA [NM_206882]	0.00107713
-2.05186	-4.14639	7.39539	0.000310321	A_52_P401423	Hnrpk	NM_025279	Mus musculus heterogeneous nuclear ribonucleoprotein K (Hnrpk), mRNA [NM_025279]	0.00196408
-2.04187	-4.11779	6.82772	0.000192509	A_51_P496381	Ptk7	NM_175168	Mus musculus PTK7 protein tyrosine kinase 7 (Ptk7), mRNA [NM_175168]	0.00158007
-2.03267	-4.09162	8.16607	0.000107225	A_51_P182358	Hist1h2bk	NM_175665	Mus musculus histone 1, H2bk (Hist1h2bk), mRNA [NM_175665]	0.0011756
-2.03216	-4.09017	6.45141	0.000100281	A_52_P385584	Hoxd9	NM_013555	Mus musculus homeo box D9 (Hoxd9), mRNA [NM_013555]	0.00112301
-2.02944	-4.08245	8.62327	0.000741025	A_52_P428354	H2-Q10	NM_010391	Mus musculus histocompatibility 2, Q region locus 10 (H2-Q10), mRNA [NM_010391]	0.00308602
-2.02903	-4.08129	9.23053	0.000290436	A_52_P685666	Cct3	NM_009836	Mus musculus chaperonin subunit 3 (gamma) (Cct3), mRNA [NM_009836]	0.00191679
-2.029	-4.08121	6.75286	0.000106663	A_52_P19955	Il1rl1	NM_010743	Mus musculus interleukin 1 receptor-like 1 (Il1rl1), mRNA [NM_010743]	0.00117403
-2.02237	-4.06252	9.59761	0.000249669	A_51_P303308	Hes2	NM_008236	Mus musculus hairy and enhancer of split 2 (Drosophila) (Hes2), mRNA [NM_008236]	0.00181547
-2.01944	-4.05428	11.8232	0.00130603	A_51_P257832	Uros	NM_009479	Mus musculus uroporphyrinogen III synthase (Uros), mRNA [NM_009479]	0.00400725
-2.01791	-4.04996	8.98622	0.000198949	A_52_P420479	Hand2	NM_010402	Mus musculus heart and neural crest derivatives expressed transcript 2 (Hand2), mRNA [NM_010402]	0.00160256
-2.01053	-4.02929	7.91424	0.000227701	A_51_P116651	Dpt	NM_019759	Mus musculus dermatopontin (Dpt), mRNA [NM_019759]	0.00172601
-2.01047	-4.02915	8.73547	0.000392364	A_52_P363718	Cct6a	NM_009838	Mus musculus chaperonin subunit 6a (zeta) (Cct6a), mRNA [NM_009838]	0.00223618
-2.01017	-4.0283	7.18206	0.000108052	A_52_P686218	BC033606	NM_172147	Mus musculus cDNA sequence BC033606 (BC033606), mRNA [NM_172147]	0.0011756
-2.00222	-4.00617	7.38913	0.000691483	A_51_P483231	Jak2	NM_008413	Mus musculus Janus kinase 2 (Jak2), mRNA [NM_008413]	0.00299928
-1.99843	-3.99564	7.14718	0.00115455	A_52_P157150	Rassf4	NM_178045	Mus musculus Ras association (RalGDS/AF-6) domain family 4 (Rassf4), mRNA [NM_178045]	0.0037558
-1.99716	-3.99215	9.44799	0.000411398	A_51_P256902	Abcg5	NM_031884	Mus musculus ATP-binding cassette, sub-family G (WHITE), member 5 (Abcg5), mRNA [NM_031884]	0.00229099
-1.99166	-3.97693	8.82762	0.00106186	A_51_P137042	LOC280621	NM_175033	Mus musculus similar to selenoprotein W (LOC280621), mRNA [NM_175033]	0.00365082
-1.99058	-3.97397	7.31137	0.000431011	A_52_P320464	D3Jfr1	NM_144901	Mus musculus DNA segment, Chr 3, MJeffers 1 (D3Jfr1), mRNA [NM_144901]	0.00232818
-1.9899	-3.97209	8.72776	0.000274543	A_51_P252859	Cyr61	NM_010516	Mus musculus cysteine rich protein 61 (Cyr61), mRNA [NM_010516]	0.00188614
-1.98804	-3.96697	10.7257	0.00151595	A_52_P129114	Centb5	NM_207223	Mus musculus centaurin, beta 5 (Centb5), mRNA [NM_207223]	0.00430413
-1.98699	-3.96408	7.27618	0.000120739	A_52_P437421	Bmper	NM_028472	Mus musculus BMP-binding endothelial regulator (Bmper), mRNA [NM_028472]	0.00125179
-1.98211	-3.9507	9.45136	0.000637737	A_52_P557053	Rad51l3	NM_011235	Mus musculus RAD51-like 3 (S. cerevisiae) (Rad51l3), mRNA [NM_011235]	0.00291435
-1.97913	-3.94256	7.10476	0.000241682	A_52_P460734	Crhbp	NM_198408	Mus musculus corticotropin releasing hormone binding protein (Crhbp), mRNA [NM_198408]	0.00178157
-1.97687	-3.93637	6.33758	0.000360007	A_51_P186899	Egln1	NM_053207	Mus musculus EGL nine homolog 1 (C. elegans) (Egln1), mRNA [NM_053207]	0.00213087
-1.97421	-3.92912	9.43331	0.00110784	A_51_P303316	Hoxa13	NM_008264	Mus musculus homeo box A13 (Hoxa13), mRNA [NM_008264]	0.00370895
-1.97345	-3.92707	6.5754	0.00012555	A_52_P512561	Trim59	NM_025863	Mus musculus RIKEN cDNA 2310035M22 gene (2310035M22Rik), mRNA [NM_025863]	0.00128509
-1.9724	-3.9242	6.75306	0.000224564	A_51_P519319	Cdc25a	NM_007658	Mus musculus cell division cycle 25 homolog A (S. cerevisiae) (Cdc25a), mRNA [NM_007658]	0.00171389
-1.96749	-3.91086	7.52883	0.000514369	A_52_P41668	Eif4g2	NM_013507	Mus musculus eukaryotic translation initiation factor 4, gamma 2 (Eif4g2), mRNA [NM_013507]	0.00259119
-1.96637	-3.90785	7.21235	0.000394258	A_51_P369803	Psmb9	NM_013585	Mus musculus proteosome (prosome, macropain) subunit, beta type 9 (large multifunctional protease 2) (Psmb9), mRNA [NM_013585]	0.00223618
-1.96579	-3.90628	6.27037	0.00013407	A_51_P155514	Prl	NM_011164	Mus musculus prolactin (Prl), mRNA [NM_011164]	0.00132089
-1.95943	-3.88909	7.11172	0.000782078	A_52_P335548	Bzw1	NM_025824	Mus musculus basic leucine zipper and W2 domains 1 (Bzw1), mRNA [NM_025824]	0.00318985
-1.95588	-3.87953	6.55777	0.0020368	A_51_P312166	Pias1	NM_019663	Mus musculus protein inhibitor of activated STAT 1 (Pias1), mRNA [NM_019663]	0.00495179
-1.95503	-3.87725	6.47843	0.000365811	A_52_P52910	BC026682	NM_146149	Mus musculus cDNA sequence BC026682 (BC026682), mRNA [NM_146149]	0.00215036
-1.94874	-3.86038	7.35212	0.00198592	A_52_P280501	Fbxo12	NM_015793	Mus musculus F-box only protein 12 (Fbxo12), mRNA [NM_015793]	0.00488724
-1.94849	-3.8597	6.40634	0.000134801	A_51_P312327	Ptges	NM_022415	Mus musculus prostaglandin E synthase (Ptges), mRNA [NM_022415]	0.00132089
-1.94653	-3.85446	7.25699	0.000472318	A_51_P445985	Slc12a3	NM_019415	Mus musculus solute carrier family 12, member 3 (Slc12a3), mRNA [NM_019415]	0.00244249
-1.94326	-3.84573	6.61594	0.000906581	A_52_P136162	Fgfr1	NM_010206	Mus musculus fibroblast growth factor receptor 1 (Fgfr1), mRNA [NM_010206]	0.00340693
-1.93442	-3.82225	7.81477	0.000148466	A_51_P349546	Cd109	NM_153098	Mus musculus CD109 antigen (Cd109), mRNA [NM_153098]	0.0013595
-1.93431	-3.82195	9.0129	0.000723048	A_51_P338397	Kctd10	NM_026145	Mus musculus potassium channel tetramerisation domain containing 10 (Kctd10), mRNA [NM_026145]	0.00304579
-1.93158	-3.81473	6.69948	0.000160693	A_51_P358755	Nsg1	NM_010942	Mus musculus neuron specific gene family member 1 (Nsg1), mRNA [NM_010942]	0.00143862
-1.92691	-3.80239	8.57551	0.000334626	A_51_P270949	Hist1h1b	NM_020034	Mus musculus histone 1, H1b (Hist1h1b), mRNA [NM_020034]	0.0020297
-1.92551	-3.7987	8.25878	0.000432057	A_52_P364922	Bnip2	NM_016787	Mus musculus BCL2/adenovirus E1B 19kDa-interacting protein 1, NIP2 (Bnip2), mRNA [NM_016787]	0.00232992
-1.92359	-3.79365	7.82272	0.000148607	A_52_P388224	Hist1h2bk	NM_175665	Mus musculus histone 1, H2bk (Hist1h2bk), mRNA [NM_175665]	0.0013595
-1.92006	-3.78439	6.93486	0.00174424	A_52_P307749	Slc35a5	NM_028756	Mus musculus solute carrier family 35, member A5 (Slc35a5), mRNA [NM_028756]	0.00457758
-1.9196	-3.78318	8.44052	0.000614681	A_52_P388072	Hmgcs1	NM_145942	Mus musculus 3-hydroxy-3-methylglutaryl-Coenzyme A synthase 1 (Hmgcs1), mRNA [NM_145942]	0.00285902
-1.91734	-3.77725	6.67473	0.000155571	A_52_P481957	Grem1	NM_011824	Mus musculus gremlin 1 (Grem1), mRNA [NM_011824]	0.00140451
-1.9172	-3.77689	6.27776	0.00068341	A_52_P87900	BC055107	NM_183187	Mus musculus cDNA sequence BC055107 (BC055107), mRNA [NM_183187]	0.00299916
-1.9161	-3.77401	9.87339	0.000519918	A_51_P160870	Rtn4	NM_194054	Mus musculus reticulon 4 (Rtn4), transcript variant 1, mRNA [NM_194054]	0.00260689
-1.91599	-3.77374	7.84355	0.000260874	A_52_P512955	Anln	NM_028390	Mus musculus anillin, actin binding protein (scraps homolog, Drosophila) (Anln), mRNA [NM_028390]	0.00184386
-1.91089	-3.7604	6.0221	0.000201737	A_51_P510882	Adam12	NM_007400	Mus musculus a disintegrin and metalloproteinase domain 12 (meltrin alpha) (Adam12), mRNA [NM_007400]	0.00161692
-1.90559	-3.74663	7.82324	0.000171158	A_52_P359061	Pfn2	NM_019410	Mus musculus profilin 2 (Pfn2), mRNA [NM_019410]	0.00150301
-1.90226	-3.73797	6.51509	0.000212924	A_51_P144319	Efna5	NM_207654	Mus musculus ephrin A5 (Efna5), transcript variant 1, mRNA [NM_207654]	0.00166693
-1.90138	-3.7357	8.01703	0.000803312	A_51_P241426	Gfra4	NM_020014	Mus musculus glial cell line derived neurotrophic factor family receptor alpha 4 (Gfra4), mRNA [NM_020014]	0.00322944
-1.89829	-3.7277	7.62784	0.00123896	A_51_P321341	Sult1a1	NM_133670	Mus musculus sulfotransferase family 1A, phenol-preferring, member 1 (Sult1a1), mRNA [NM_133670]	0.00389045
-1.89818	-3.72742	6.88949	0.000696149	A_52_P228932	Gys1	NM_030678	Mus musculus glycogen synthase 1, muscle (Gys1), mRNA [NM_030678]	0.00299928
-1.8974	-3.7254	7.73797	0.000175523	A_51_P169659	Tbx15	NM_009323	Mus musculus T-box 15 (Tbx15), mRNA [NM_009323]	0.00152057
-1.89469	-3.71841	8.71276	0.000451058	A_51_P318551	BC018399	NM_145431	Mus musculus cDNA sequence BC018399 (BC018399), mRNA [NM_145431]	0.00238046
-1.89359	-3.7156	7.76567	0.000247401	A_51_P445211	Piwil1	NM_021311	Mus musculus piwi like homolog 1 (Drosophila) (Piwil1), mRNA [NM_021311]	0.00180715
-1.89338	-3.71504	7.55089	0.000217965	A_51_P181565	Dtr	NM_010415	Mus musculus diphtheria toxin receptor (Dtr), mRNA [NM_010415]	0.00168798
-1.89201	-3.71151	6.99677	0.000312496	A_51_P373583	Olfr1342	NM_146713	Mus musculus olfactory receptor 1342 (Olfr1342), mRNA [NM_146713]	0.00196408
-1.89031	-3.70714	7.05586	0.000423143	A_51_P304876	D1Pas1	NM_033077	Mus musculus DNA segment, Chr 1, Pasteur Institute 1 (D1Pas1), mRNA [NM_033077]	0.00231052
-1.88982	-3.70589	9.34455	0.00051663	A_52_P122867	B4galt1	NM_022305	Mus musculus UDP-Gal:betaGlcNAc beta 1,4- galactosyltransferase, polypeptide 1 (B4galt1), mRNA [NM_022305]	0.00259851
-1.88824	-3.70183	7.65254	0.000551175	A_52_P587924	Srpk2	NM_009274	Mus musculus serine/arginine-rich protein specific kinase 2 (Srpk2), mRNA [NM_009274]	0.00271699
-1.88795	-3.70109	7.47001	0.000459063	A_51_P422996	Spred1	NM_033524	Mus musculus sprouty protein with EVH-1 domain 1, related sequence (Spred1), mRNA [NM_033524]	0.00240298
-1.8872	-3.69916	7.07711	0.000778477	A_52_P390572	Gal3st2	NM_199366	Mus musculus galactose-3-O-sulfotransferase 2 (Gal3st2), mRNA [NM_199366]	0.00317919
-1.87932	-3.67901	10.4087	0.000236861	A_51_P347452	Htatsf1	NM_028242	Mus musculus RIKEN cDNA 2600017A12 gene (2600017A12Rik), mRNA [NM_028242]	0.00176318
-1.8692	-3.65329	9.02921	0.000278863	A_52_P380369	D14Ertd668e	NM_199015	Mus musculus DNA segment, Chr 14, ERATO Doi 668, expressed (D14Ertd668e), mRNA [NM_199015]	0.00188916
-1.86819	-3.65075	8.5085	0.000693263	A_51_P252157	Top2a	NM_011623	Mus musculus topoisomerase (DNA) II alpha (Top2a), mRNA [NM_011623]	0.00299928
-1.86764	-3.64934	6.49689	0.000211451	A_51_P339898	Atad2	NM_027435	Mus musculus ATPase family, AAA domain containing 2 (Atad2), mRNA [NM_027435]	0.00166569
-1.8663	-3.64596	8.42997	0.000675093	A_51_P509643	Snca	NM_009221	Mus musculus synuclein, alpha (Snca), mRNA [NM_009221]	0.00297634
-1.86508	-3.64289	6.63853	0.000313144	A_52_P478629	Arcn1	NM_145985	Mus musculus archain 1 (Arcn1), mRNA [NM_145985]	0.00196408
-1.86307	-3.63782	8.22192	0.000192716	A_51_P180140	Hist1h2ba	NM_175663	Mus musculus histone 1, H2ba (Hist1h2ba), mRNA [NM_175663]	0.00158007
-1.86307	-3.63781	6.88807	0.000188004	A_51_P395877	Gpr2	NM_007721	Mus musculus G protein-coupled receptor 2 (Gpr2), mRNA [NM_007721]	0.00156696
-1.85793	-3.62487	9.63856	0.000198241	A_51_P277336	Sdpr	NM_138741	Mus musculus serum deprivation response (Sdpr), mRNA [NM_138741]	0.00160256
-1.85557	-3.61895	7.08461	0.000306253	A_51_P328539	Eno3	NM_007933	Mus musculus enolase 3, beta muscle (Eno3), mRNA [NM_007933]	0.00196387
-1.84893	-3.60232	9.00619	0.000212655	A_52_P434549	Acin1	NM_023190	Mus musculus apoptotic chromatin condensation inducer 1 (Acin1), mRNA [NM_023190]	0.00166693
-1.84049	-3.58132	10.2972	0.00102397	A_51_P175881	Gse1	NM_198671	Mus musculus genetic suppressor element 1 (Gse1), mRNA [NM_198671]	0.00358891
-1.84028	-3.58078	10.0599	0.000346553	A_51_P376321	Xylt2	NM_145828	Mus musculus xylosyltransferase II (Xylt2), mRNA [NM_145828]	0.00207193
-1.84017	-3.58053	8.45086	0.000447387	A_51_P115197	Msn	NM_010833	Mus musculus moesin (Msn), mRNA [NM_010833]	0.00236886
-1.83759	-3.57413	6.2599	0.000225035	A_51_P473383	Odz4	NM_011858	Mus musculus odd Oz/ten-m homolog 4 (Drosophila) (Odz4), mRNA [NM_011858]	0.00171389
-1.83724	-3.57325	6.23145	0.00154855	A_52_P459143	Brunol6	NM_175235	Mus musculus RIKEN cDNA 6330569O16 gene (6330569O16Rik), mRNA [NM_175235]	0.00435436
-1.82757	-3.54939	9.05945	0.000216628	A_52_P587378	Ptp4a1	NM_011200	Mus musculus protein tyrosine phosphatase 4a1 (Ptp4a1), mRNA [NM_011200]	0.00168798
-1.82543	-3.54412	10.3806	0.000324521	A_51_P242143	Canx	NM_007597	Mus musculus calnexin (Canx), mRNA [NM_007597]	0.00200194
-1.82492	-3.54288	8.84991	0.00198338	A_52_P256099	Myrip	NM_144557	Mus musculus myosin VIIA and Rab interacting protein (Myrip), mRNA [NM_144557]	0.00488724
-1.82447	-3.54177	7.81375	0.000331243	A_51_P114606	Nckap1	NM_016965	Mus musculus NCK-associated protein 1 (Nckap1), mRNA [NM_016965]	0.00202179
-1.81874	-3.52773	7.82826	0.000346009	A_52_P632669	Pcdha9	NM_138661	Mus musculus protocadherin alpha 9 (Pcdha9), mRNA [NM_138661]	0.00207193
-1.81429	-3.51686	6.83043	0.000309754	A_52_P393392	Insig1	NM_153526	Mus musculus insulin induced gene 1 (Insig1), mRNA [NM_153526]	0.00196408
-1.81215	-3.51166	7.26827	0.000721412	A_52_P36616	Cul4a	NM_146207	Mus musculus cullin 4A (Cul4a), mRNA [NM_146207]	0.00304579
-1.81168	-3.5105	6.26163	0.000315581	A_51_P162272	Wnt5a	NM_009524	Mus musculus wingless-related MMTV integration site 5A (Wnt5a), mRNA [NM_009524]	0.00197286
-1.81009	-3.50665	7.74413	0.00132774	A_52_P93256	Angptl2	NM_011923	Mus musculus angiopoietin-like 2 (Angptl2), mRNA [NM_011923]	0.00402962
-1.80953	-3.50527	8.05834	0.000713871	A_52_P460270	Sec13l1	NM_024206	Mus musculus SEC13-like 1 (S. cerevisiae) (Sec13l1), mRNA [NM_024206]	0.00302689
-1.80782	-3.50112	6.90354	0.000792792	A_51_P296328	Ahcyl1	NM_145542	Mus musculus S-adenosylhomocysteine hydrolase-like 1 (Ahcyl1), mRNA [NM_145542]	0.00321722
-1.79619	-3.47302	6.85714	0.000884138	A_51_P325664	Olfr799	NM_146927	Mus musculus olfactory receptor 799 (Olfr799), mRNA [NM_146927]	0.00340314
-1.79581	-3.4721	8.27682	0.000256695	A_52_P467726	Nsg1	NM_010942	Mus musculus neuron specific gene family member 1 (Nsg1), mRNA [NM_010942]	0.00182931
-1.7941	-3.468	11.8142	0.000327123	A_51_P446678	Mre11a	NM_018736	Mus musculus meiotic recombination 11 homolog A (S. cerevisiae) (Mre11a), mRNA [NM_018736]	0.00200644
-1.79175	-3.46234	7.89834	0.000909835	A_51_P120275	Pcdh12	NM_017378	Mus musculus protocadherin 12 (Pcdh12), mRNA [NM_017378]	0.00340693
-1.79114	-3.46087	8.01336	0.00192253	A_51_P186574	Theg	NM_011583	Mus musculus testicular haploid expressed gene (Theg), transcript variant 1, mRNA [NM_011583]	0.00481981
-1.79028	-3.45881	8.32301	0.000463633	A_51_P257457	Ltbp2	NM_013589	Mus musculus latent transforming growth factor beta binding protein 2 (Ltbp2), mRNA [NM_013589]	0.00241902
-1.78884	-3.45538	6.01786	0.000253195	A_51_P275315	Kif1a	NM_008440	Mus musculus kinesin family member 1A (Kif1a), mRNA [NM_008440]	0.0018253
-1.78737	-3.45185	13.4695	0.000298368	A_52_P590535	Fbln2	NM_007992	Mus musculus fibulin 2 (Fbln2), mRNA [NM_007992]	0.00195119
-1.78405	-3.44391	8.14513	0.000387906	A_52_P630493	Dnajb6	NM_011847	Mus musculus DnaJ (Hsp40) homolog, subfamily B, member 6 (Dnajb6), mRNA [NM_011847]	0.00222968
-1.77815	-3.42985	8.52842	0.000385709	A_52_P171064	Prkwnk1	NM_198703	Mus musculus protein kinase, lysine deficient 1 (Prkwnk1), mRNA [NM_198703]	0.00222469
-1.77723	-3.42766	6.07611	0.000294114	A_52_P397722	Atp2c1	NM_175025	Mus musculus ATPase, Ca++-sequestering (Atp2c1), mRNA [NM_175025]	0.00193705
-1.77531	-3.42311	6.27948	0.00200372	A_51_P410681	Irx5	NM_018826	Mus musculus Iroquois related homeobox 5 (Drosophila) (Irx5), mRNA [NM_018826]	0.00490851
-1.77141	-3.41387	6.15988	0.000275937	A_51_P452854	Add2	NM_013458	Mus musculus adducin 2 (beta) (Add2), mRNA [NM_013458]	0.00188768
-1.76766	-3.40501	10.0142	0.000279201	A_51_P195506	Csf1	NM_007778	Mus musculus colony stimulating factor 1 (macrophage) (Csf1), mRNA [NM_007778]	0.00188916
-1.76749	-3.40461	7.25376	0.000395194	A_52_P571661	Nhlrc2	NM_025811	Mus musculus NHL repeat containing 2 (Nhlrc2), mRNA [NM_025811]	0.00223618
-1.7599	-3.38676	10.0361	0.00185368	A_51_P462153	Tpm3	NM_022314	Mus musculus tropomyosin 3, gamma (Tpm3), mRNA [NM_022314]	0.00472818
-1.75742	-3.38093	8.88031	0.000288142	A_52_P558859	Rras2	NM_025846	Mus musculus related RAS viral (r-ras) oncogene homolog 2 (Rras2), mRNA [NM_025846]	0.00191679
-1.75581	-3.37717	6.65342	0.000820479	A_52_P525674	Sfrs1	NM_173374	Mus musculus splicing factor, arginine/serine-rich 1 (ASF/SF2) (Sfrs1), mRNA [NM_173374]	0.0032664
-1.74856	-3.36023	6.28423	0.000602195	A_51_P176352	Ndrg2	NM_013864	Mus musculus N-myc downstream regulated gene 2 (Ndrg2), mRNA [NM_013864]	0.00284208
-1.74814	-3.35926	8.71557	0.000331513	A_52_P441634	Idi1	NM_177960	Mus musculus isopentenyl-diphosphate delta isomerase (Idi1), mRNA [NM_177960]	0.00202179
-1.7474	-3.35754	6.00919	0.00143437	A_52_P186754	Srpr	NM_026130	Mus musculus signal recognition particle receptor ('docking protein') (Srpr), mRNA [NM_026130]	0.00418988
-1.74677	-3.35606	11.15	0.000904686	A_52_P375037	Eif3s6	NM_008388	Mus musculus eukaryotic translation initiation factor 3, subunit 6 (Eif3s6), mRNA [NM_008388]	0.00340693
-1.74418	-3.35004	8.0747	0.00109935	A_52_P452787	Pdcd6ip	NM_011052	Mus musculus programmed cell death 6 interacting protein (Pdcd6ip), mRNA [NM_011052]	0.00368823
-1.74326	-3.34791	7.02337	0.000962155	A_51_P279552	Cav2	NM_016900	Mus musculus caveolin 2 (Cav2), mRNA [NM_016900]	0.00349847
-1.74036	-3.3412	7.57655	0.000380978	A_52_P380805	Gp38	NM_010329	Mus musculus glycoprotein 38 (Gp38), mRNA [NM_010329]	0.00221022
-1.73947	-3.33913	8.28782	0.000338247	A_52_P597634	Fzd1	NM_021457	Mus musculus frizzled homolog 1 (Drosophila) (Fzd1), mRNA [NM_021457]	0.00204347
-1.73554	-3.33005	8.17795	0.00077753	A_52_P257426	Eps8l2	NM_133191	Mus musculus EPS8-like 2 (Eps8l2), mRNA [NM_133191]	0.00317919
-1.73303	-3.32425	9.46739	0.000706263	A_51_P215496	Rab18	NM_011225	Mus musculus RAB18, member RAS oncogene family (Rab18), mRNA [NM_011225]	0.00301052
-1.73065	-3.31878	7.53727	0.000471889	A_51_P201346	Mdm2	NM_010786	Mus musculus transformed mouse 3T3 cell double minute 2 (Mdm2), mRNA [NM_010786]	0.00244249
-1.72894	-3.31483	6.99403	0.000434064	A_51_P116906	Rapgef3	NM_144850	Mus musculus Rap guanine nucleotide exchange factor (GEF) 3 (Rapgef3), mRNA [NM_144850]	0.00233107
-1.72632	-3.30882	8.78931	0.00131164	A_51_P484832	Ppm1g	NM_008014	Mus musculus protein phosphatase 1G (formerly 2C), magnesium-dependent, gamma isoform (Ppm1g), mRNA [NM_008014]	0.00400725
-1.72483	-3.30541	10.252	0.000344575	A_52_P311787	Axl	NM_009465	Mus musculus AXL receptor tyrosine kinase (Axl), mRNA [NM_009465]	0.00207193
-1.72123	-3.29718	7.14348	0.00134237	A_51_P209585	Hcrtr1	NM_198959	Mus musculus hypocretin (orexin) receptor 1 (Hcrtr1), mRNA [NM_198959]	0.00404346
-1.72052	-3.29556	6.94303	0.00162084	A_51_P398525	Fn3k	NM_022014	Mus musculus fructosamine 3 kinase (Fn3k), mRNA [NM_022014]	0.00442832
-1.71975	-3.2938	7.81833	0.0014069	A_51_P174314	Robo1	NM_019413	Mus musculus roundabout homolog 1 (Drosophila) (Robo1), mRNA [NM_019413]	0.00413895
-1.71602	-3.28528	6.09987	0.00131467	A_52_P626340	Pitpnb	NM_019640	Mus musculus phosphotidylinositol transfer protein, beta (Pitpnb), mRNA [NM_019640]	0.00400963
-1.71199	-3.27613	8.74029	0.000443913	A_51_P183571	Serpine1	NM_008871	Mus musculus serine (or cysteine) proteinase inhibitor, clade E, member 1 (Serpine1), mRNA [NM_008871]	0.00235435
-1.71122	-3.27437	8.573	0.00142988	A_52_P450214	Aipl1	NM_053245	Mus musculus aryl hydrocarbon receptor-interacting protein-like 1 (Aipl1), mRNA [NM_053245]	0.00418165
-1.70861	-3.26847	11.4225	0.00201934	A_51_P102005	Rgs19ip3	NM_148951	Mus musculus regulator of G-protein signaling 19 interacting protein 3 (Rgs19ip3), mRNA [NM_148951]	0.00492051
-1.70553	-3.26149	7.56434	0.00114659	A_52_P5652	Uble1a	NM_019748	Mus musculus ubiquitin-like 1 (sentrin) activating enzyme E1A (Uble1a), mRNA [NM_019748]	0.00374767
-1.7006	-3.25037	6.33174	0.00100587	A_52_P534749	Npas2	NM_008719	Mus musculus neuronal PAS domain protein 2 (Npas2), mRNA [NM_008719]	0.00354093
-1.69916	-3.24712	9.32945	0.000384861	A_52_P142807	Lamp3	NM_177356	Mus musculus lysosomal-associated membrane protein 3 (Lamp3), mRNA [NM_177356]	0.00222469
-1.69533	-3.23851	11.8489	0.000822191	A_52_P20966	Hnrpab	NM_010448	Mus musculus heterogeneous nuclear ribonucleoprotein A/B (Hnrpab), mRNA [NM_010448]	0.0032664
-1.69122	-3.2293	7.51061	0.00101809	A_52_P622391	Usp9x	NM_009481	Mus musculus ubiquitin specific protease 9, X chromosome (Usp9x), mRNA [NM_009481]	0.00357611
-1.68236	-3.20952	8.92594	0.000429526	A_51_P516133	Hist1h1c	NM_015786	Mus musculus histone 1, H1c (Hist1h1c), mRNA [NM_015786]	0.00232407
-1.68164	-3.20792	11.1644	0.0008282	A_51_P451606	Sox9	NM_011448	Mus musculus SRY-box containing gene 9 (Sox9), mRNA [NM_011448]	0.00327908
-1.676	-3.19542	8.2984	0.000599235	A_51_P461108	Osbpl10	NM_148958	Mus musculus oxysterol binding protein-like 10 (Osbpl10), mRNA [NM_148958]	0.00284062
-1.67088	-3.1841	6.90978	0.000804926	A_52_P487599	BC051244	NM_178413	Mus musculus cDNA sequence BC051244 (BC051244), mRNA [NM_178413]	0.00322975
-1.66907	-3.18011	10.3687	0.000670748	A_51_P291347	Odc1	NM_013614	Mus musculus ornithine decarboxylase, structural (Odc), mRNA [NM_013614]	0.00296836
-1.66864	-3.17915	8.70043	0.000417456	A_52_P498608	Nsbp1	NM_016710	Mus musculus nucleosome binding protein 1 (Nsbp1), mRNA [NM_016710]	0.00229917
-1.66729	-3.17617	6.55127	0.000650175	A_52_P264902	Dnajc3	NM_008929	Mus musculus DnaJ (Hsp40) homolog, subfamily C, member 3 (Dnajc3), mRNA [NM_008929]	0.0029173
-1.66351	-3.16786	7.75747	0.00080136	A_52_P125467	BC020184	NM_144865	Mus musculus cDNA sequence BC020184 (BC020184), mRNA [NM_144865]	0.00322944
-1.66241	-3.16544	6.34013	0.00068311	A_52_P637199	Chordc1	NM_025844	Mus musculus cysteine and histidine-rich domain (CHORD)-containing, zinc-binding protein 1 (Chordc1), mRNA [NM_025844]	0.00299916
-1.65732	-3.1543	6.15656	0.0004425	A_51_P322138	Hspb2	NM_024441	Mus musculus heat shock protein 2 (Hspb2), mRNA [NM_024441]	0.00235073
-1.65518	-3.14963	7.84899	0.000441939	A_51_P488196	Bmper	NM_028472	Mus musculus BMP-binding endothelial regulator (Bmper), mRNA [NM_028472]	0.00235073
-1.64911	-3.13639	8.66874	0.00168445	A_51_P264495	Pgam2	NM_018870	Mus musculus phosphoglycerate mutase 2 (Pgam2), mRNA [NM_018870]	0.00449279
-1.64605	-3.12976	7.03302	0.00047939	A_52_P470518	Cse1l	NM_023565	Mus musculus chromosome segregation 1-like (S. cerevisiae) (Cse1l), mRNA [NM_023565]	0.00246128
-1.6429	-3.12293	7.90403	0.000651719	A_51_P472219	Gm169	NM_199301	Mus musculus gene model 169, (NCBI) (Gm169), mRNA [NM_199301]	0.0029173
-1.64039	-3.1175	7.08913	0.00084237	A_51_P189777	Ccrn4l	NM_009834	Mus musculus CCR4 carbon catabolite repression 4-like (S. cerevisiae) (Ccrn4l), mRNA [NM_009834]	0.00330975
-1.63728	-3.11078	7.81922	0.000944093	A_51_P226922	Pcsk1n	NM_013892	Mus musculus proprotein convertase subtilisin/kexin type 1 inhibitor (Pcsk1n), mRNA [NM_013892]	0.00346383
-1.63657	-3.10925	7.38521	0.000553421	A_51_P155997	Bcl7a	NM_029850	Mus musculus B-cell CLL/lymphoma 7A (Bcl7a), mRNA [NM_029850]	0.00271972
-1.63638	-3.10884	7.35147	0.000885475	A_51_P269549	Trem2	NM_031254	Mus musculus triggering receptor expressed on myeloid cells 2 (Trem2), mRNA [NM_031254]	0.00340421
-1.63444	-3.10467	9.03182	0.00119024	A_52_P449768	Paics	NM_025939	Mus musculus phosphoribosylaminoimidazole carboxylase, phosphoribosylaminoribosylaminoimidazole, succinocarboxamide synthetase (Paics), mRNA [NM_025939]	0.00381781
-1.63376	-3.1032	8.24239	0.00113802	A_52_P494126	Usp46	NM_177561	Mus musculus RIKEN cDNA 2410018I08 gene (2410018I08Rik), mRNA [NM_177561]	0.00373606
-1.6219	-3.07779	8.84661	0.000531391	A_51_P465331	Fgf7	NM_008008	Mus musculus fibroblast growth factor 7 (Fgf7), mRNA [NM_008008]	0.00263971
-1.62007	-3.0739	6.43412	0.00160618	A_52_P514488	C730015A04Rik	NM_177788	Mus musculus RIKEN cDNA C730015A04 gene (C730015A04Rik), mRNA [NM_177788]	0.00441975
-1.61908	-3.07178	6.09504	0.000693378	A_51_P123345	Arf2	NM_007477	Mus musculus ADP-ribosylation factor 2 (Arf2), mRNA [NM_007477]	0.00299928
-1.61608	-3.06541	8.42138	0.000610753	A_51_P188373	Stim1	NM_009287	Mus musculus stromal interaction molecule 1 (Stim1), mRNA [NM_009287]	0.00285888
-1.61389	-3.06077	7.01669	0.000961968	A_51_P278519	Qscn6	NM_023268	Mus musculus quiescin Q6 (Qscn6), mRNA [NM_023268]	0.00349847
-1.6132	-3.05929	7.05932	0.00120466	A_51_P375039	Slc25a17	NM_011399	Mus musculus solute carrier family 25 (mitochondrial carrier, peroxisomal membrane protein), member 17 (Slc25a17), mRNA [NM_011399]	0.00384487
-1.61237	-3.05753	8.0676	0.00115997	A_52_P427449	Pdzx	NM_018832	Mus musculus PDZ domain containing, X chromosome (Pdzx), mRNA [NM_018832]	0.00376201
-1.61055	-3.05368	8.97623	0.000704161	A_51_P484158	Steap	NM_027399	Mus musculus six transmembrane epithelial antigen of the prostate (Steap), mRNA [NM_027399]	0.00300797
-1.60954	-3.05154	7.48551	0.000759236	A_51_P448632	C030022K24Rik	NM_029912	Mus musculus RIKEN cDNA C030022K24 gene (C030022K24Rik), mRNA [NM_029912]	0.00313648
-1.60712	-3.04643	8.60336	0.000968267	A_51_P290207	Insig1	NM_153526	Mus musculus insulin induced gene 1 (Insig1), mRNA [NM_153526]	0.0035032
-1.59788	-3.02698	10.6632	0.0011996	A_52_P7041	Odc1	NM_013614	Mus musculus ornithine decarboxylase, structural (Odc), mRNA [NM_013614]	0.00383634
-1.59698	-3.02509	10.8442	0.000693917	A_52_P460526	Eif4g2	NM_013507	Mus musculus eukaryotic translation initiation factor 4, gamma 2 (Eif4g2), mRNA [NM_013507]	0.00299928
-1.59332	-3.01743	8.18654	0.000600737	A_52_P647055	Zfp553	NM_146201	Mus musculus zinc finger protein 553 (Zfp553), mRNA [NM_146201]	0.00284186
-1.58951	-3.00947	6.95197	0.000592048	A_51_P487623	Slmap	NM_032008	Mus musculus sarcolemma associated protein (Slmap), mRNA [NM_032008]	0.00281528
-1.58235	-2.99456	9.59772	0.00176638	A_52_P510771	Tbl3	NM_145396	Mus musculus transducin (beta)-like 3 (Tbl3), mRNA [NM_145396]	0.00460059
-1.57904	-2.98771	8.46165	0.000697094	A_51_P147850	Hand2	NM_010402	Mus musculus heart and neural crest derivatives expressed transcript 2 (Hand2), mRNA [NM_010402]	0.00299928
-1.57798	-2.98552	9.62337	0.0017351	A_51_P416647	Klk13	NM_010115	Mus musculus kallikrein 13 (Klk13), mRNA [NM_010115]	0.00457185
-1.57693	-2.98335	6.19322	0.000695927	A_52_P425416	Pnoc	NM_010932	Mus musculus prepronociceptin (Pnoc), mRNA [NM_010932]	0.00299928
-1.56997	-2.96899	7.27005	0.00131492	A_52_P594215	Ganab	NM_008060	Mus musculus alpha glucosidase 2 alpha neutral subunit (Ganab), mRNA [NM_008060]	0.00400963
-1.56627	-2.96138	7.97145	0.00104583	A_51_P203827	Adrb1	NM_007419	Mus musculus adrenergic receptor, beta 1 (Adrb1), mRNA [NM_007419]	0.00362029
-1.56583	-2.96047	9.29788	0.000692126	A_51_P408631	Slc20a1	NM_015747	Mus musculus solute carrier family 20, member 1 (Slc20a1), mRNA [NM_015747]	0.00299928
-1.56085	-2.95027	7.31102	0.000687444	A_51_P115093	Nup153	NM_175749	Mus musculus nucleoporin 153 (Nup153), mRNA [NM_175749]	0.00299928
-1.56034	-2.94923	7.91774	0.000701924	A_52_P141786	Ndfip2	NM_029561	Mus musculus Nedd4 family interacting protein 2 (Ndfip2), mRNA [NM_029561]	0.00300797
-1.55758	-2.9436	6.96231	0.000963473	A_52_P456998	Ythdf3	NM_172677	Mus musculus YTH domain family 3 (Ythdf3), mRNA [NM_172677]	0.00349847
-1.55746	-2.94335	8.23278	0.000746283	A_52_P232802	Tbx15	NM_009323	Mus musculus T-box 15 (Tbx15), mRNA [NM_009323]	0.0030989
-1.55568	-2.93971	10.1083	0.000711024	A_51_P110689	Rrm2	NM_009104	Mus musculus ribonucleotide reductase M2 (Rrm2), mRNA [NM_009104]	0.00302279
-1.55524	-2.93884	10.6049	0.00130831	A_52_P663828	Myh14	NM_028021	Mus musculus myosin, heavy polypeptide 14 (Myh14), mRNA [NM_028021]	0.00400725
-1.55263	-2.93352	12.1849	0.00146153	A_52_P272217	Ogfr	NM_031373	Mus musculus opioid growth factor receptor (Ogfr), mRNA [NM_031373]	0.00423566
-1.55133	-2.93087	7.54879	0.00150759	A_52_P279184	Srp54	NM_011899	Mus musculus signal recognition particle 54 (Srp54), mRNA [NM_011899]	0.00429175
-1.55043	-2.92904	7.9658	0.000811004	A_51_P156833	Usp14	NM_021522	Mus musculus ubiquitin specific protease 14 (Usp14), mRNA [NM_021522]	0.00324604
-1.55037	-2.92892	7.83912	0.00111866	A_51_P390739	Tjp1	NM_009386	Mus musculus tight junction protein 1 (Tjp1), mRNA [NM_009386]	0.00371197
-1.55027	-2.92872	9.26847	0.00139907	A_52_P683572	Wsb2	NM_021539	Mus musculus WD repeat and SOCS box-containing 2 (Wsb2), mRNA [NM_021539]	0.00412154
-1.54991	-2.92799	8.06541	0.0012114	A_52_P572950	Atp1b3	NM_007502	Mus musculus ATPase, Na+/K+ transporting, beta 3 polypeptide (Atp1b3), mRNA [NM_007502]	0.00385489
-1.54908	-2.92631	6.16467	0.00070024	A_52_P20482	B130016L12Rik	NM_144835	Mus musculus cDNA sequence BC019693 (BC019693), mRNA [NM_144835]	0.00300477
-1.54786	-2.92383	9.11415	0.000868971	A_51_P488739	Gpr109b	NM_030701	Mus musculus G protein-coupled receptor 109B (Gpr109b), mRNA [NM_030701]	0.00336464
-1.54525	-2.91855	7.14254	0.00155852	A_51_P149872	Kcna7	NM_010596	Mus musculus potassium voltage-gated channel, shaker-related subfamily, member 7 (Kcna7), mRNA [NM_010596]	0.00436459
-1.54475	-2.91753	8.02697	0.000817052	A_51_P302651	Topbp1	NM_176979	Mus musculus topoisomerase (DNA) II beta binding protein (Topbp1), mRNA [NM_176979]	0.00325974
-1.54094	-2.90985	6.14579	0.00197285	A_52_P384767	Kcnb1	NM_008420	Mus musculus potassium voltage gated channel, Shab-related subfamily, member 1 (Kcnb1), mRNA [NM_008420]	0.00488511
-1.53856	-2.90504	8.37284	0.00185291	A_51_P464387	Hspb8	NM_030704	Mus musculus heat shock 27kDa protein 8 (Hspb8), mRNA [NM_030704]	0.00472818
-1.53672	-2.90134	8.04057	0.00164517	A_52_P446171	Dnajc9	NM_134081	Mus musculus DnaJ (Hsp40) homolog, subfamily C, member 9 (Dnajc9), mRNA [NM_134081]	0.00444921
-1.53288	-2.89363	6.55275	0.000954389	A_51_P498922	Dr1	NM_026106	Mus musculus down-regulator of transcription 1 (Dr1), mRNA [NM_026106]	0.00348966
-1.5315	-2.89087	9.84285	0.00101213	A_51_P473533	Ahcy	NM_016661	Mus musculus S-adenosylhomocysteine hydrolase (Ahcy), mRNA [NM_016661]	0.00355905
-1.53112	-2.89011	8.13864	0.000768477	A_51_P204402	Shcbp1	NM_011369	Mus musculus Shc SH2-domain binding protein 1 (Shcbp1), mRNA [NM_011369]	0.00315842
-1.52435	-2.87657	10.6441	0.00100258	A_52_P87713	Timp1	NM_011593	Mus musculus tissue inhibitor of metalloproteinase 1 (Timp1), mRNA [NM_011593]	0.00353708
-1.51997	-2.86785	9.13057	0.000930623	A_52_P608020	Kpna2	NM_010655	Mus musculus karyopherin (importin) alpha 2 (Kpna2), mRNA [NM_010655]	0.00344985
-1.51883	-2.86558	8.22018	0.00117042	A_52_P304881	Smarca5	NM_053124	Mus musculus SWI/SNF related, matrix associated, actin dependent regulator of chromatin, subfamily a, member 5 (Smarca5), mRNA [NM_053124]	0.00377211
-1.51733	-2.8626	11.3043	0.00199504	A_51_P190765	Rtcd1	NM_025517	Mus musculus RNA terminal phosphate cyclase domain 1 (Rtcd1), mRNA [NM_025517]	0.00489469
-1.51498	-2.85794	7.20876	0.00089136	A_52_P180130	Itgbl1	NM_145467	Mus musculus integrin, beta-like 1 (Itgbl1), mRNA [NM_145467]	0.00340693
-1.51128	-2.85063	6.62905	0.00106208	A_51_P332141	Clcn2	NM_009900	Mus musculus chloride channel 2 (Clcn2), mRNA [NM_009900]	0.00365082
-1.51114	-2.85036	7.48148	0.00162721	A_52_P72654	Slc25a17	NM_011399	Mus musculus solute carrier family 25 (mitochondrial carrier, peroxisomal membrane protein), member 17 (Slc25a17), mRNA [NM_011399]	0.00442832
-1.5111	-2.85028	6.32967	0.000860631	A_52_P110534	Ttk	NM_009445	Mus musculus Ttk protein kinase (Ttk), mRNA [NM_009445]	0.00334875
-1.51063	-2.84934	6.37623	0.0011216	A_52_P23212	Aebp2	NM_009637	Mus musculus AE binding protein 2 (Aebp2), mRNA [NM_009637]	0.00371197
-1.51002	-2.84815	6.36289	0.000984334	A_52_P58560	Ccne2	NM_009830	Mus musculus cyclin E2 (Ccne2), mRNA [NM_009830]	0.00351847
-1.50379	-2.83587	9.12512	0.000908894	A_52_P340073	Efnb2	NM_010111	Mus musculus ephrin B2 (Efnb2), mRNA [NM_010111]	0.00340693
-1.49955	-2.82754	6.06615	0.000899552	A_52_P499934	Ipo11	NM_029665	Mus musculus importin 11 (Ipo11), mRNA [NM_029665]	0.00340693
-1.49912	-2.8267	9.40215	0.00127742	A_52_P142883	AI317223	NM_001002764	Mus musculus expressed sequence AI317223 (AI317223), mRNA [NM_001002764]	0.00396174
-1.49891	-2.8263	9.71624	0.000914351	A_51_P494361	Mbnl2	NM_175341	Mus musculus muscleblind-like 2 (Mbnl2), transcript variant 1, mRNA [NM_175341]	0.00340919
-1.49666	-2.82188	6.36683	0.000916524	A_52_P127823	Ap3m1	NM_018829	Mus musculus adaptor-related protein complex 3, mu 1 subunit (Ap3m1), mRNA [NM_018829]	0.00341333
-1.49661	-2.82179	6.71454	0.00132418	A_51_P156348	Matr3	NM_010771	Mus musculus matrin 3 (Matr3), mRNA [NM_010771]	0.00402593
-1.49538	-2.81937	7.20514	0.00177814	A_52_P542388	Ifit2	NM_008332	Mus musculus interferon-induced protein with tetratricopeptide repeats 2 (Ifit2), mRNA [NM_008332]	0.00460882
-1.49524	-2.8191	7.2796	0.00103413	A_52_P154800	Hrasls3	NM_139269	Mus musculus HRAS like suppressor 3 (Hrasls3), mRNA [NM_139269]	0.0036081
-1.4949	-2.81844	7.86021	0.00130823	A_51_P173656	Tubg2	NM_134028	Mus musculus tubulin, gamma 2 (Tubg2), mRNA [NM_134028]	0.00400725
-1.49228	-2.81333	8.40713	0.000985259	A_51_P162209	Tpbg	NM_011627	Mus musculus trophoblast glycoprotein (Tpbg), mRNA [NM_011627]	0.00351847
-1.49067	-2.81019	8.14872	0.00168921	A_51_P500313	Abcf2	NM_013853	Mus musculus ATP-binding cassette, sub-family F (GCN20), member 2 (Abcf2), mRNA [NM_013853]	0.00449613
-1.48568	-2.80049	7.62205	0.000990572	A_52_P522264	Sp3	NM_011450	Mus musculus trans-acting transcription factor 3 (Sp3), mRNA [NM_011450]	0.00352569
-1.48494	-2.79906	7.90127	0.000932972	A_51_P234544	Oazin	NM_018745	Mus musculus ornithine decarboxylase antizyme inhibitor (Oazin), mRNA [NM_018745]	0.0034502
-1.48451	-2.79822	6.0055	0.00149044	A_52_P512301	Hes6	NM_019479	Mus musculus hairy and enhancer of split 6 (Drosophila) (Hes6), mRNA [NM_019479]	0.00427323
-1.47801	-2.78564	8.24974	0.000962917	A_51_P369154	Sez6l2	NM_144926	Mus musculus seizure related 6 homolog (mouse)-like 2 (Sez6l2), mRNA [NM_144926]	0.00349847
-1.47679	-2.78329	6.76548	0.00123833	A_52_P635312	Irx2	NM_010574	Mus musculus Iroquois related homeobox 2 (Drosophila) (Irx2), mRNA [NM_010574]	0.00389045
-1.47566	-2.7811	9.53088	0.0014353	A_51_P333891	Olfr1393	NM_146471	Mus musculus olfactory receptor 1393 (Olfr1393), mRNA [NM_146471]	0.00418988
-1.47214	-2.77432	7.35068	0.00152704	A_51_P308898	Camk1g	NM_144817	Mus musculus calcium/calmodulin-dependent protein kinase I gamma (Camk1g), mRNA [NM_144817]	0.00432033
-1.47072	-2.7716	6.2976	0.00103582	A_52_P668285	Plk4	NM_011495	Mus musculus polo-like kinase 4 (Drosophila) (Plk4), mRNA [NM_011495]	0.0036081
-1.47053	-2.77123	11.4861	0.00133307	A_51_P443322	Eif3s8	NM_146200	Mus musculus eukaryotic translation initiation factor 3, subunit 8 (Eif3s8), mRNA [NM_146200]	0.00403194
-1.47048	-2.77114	9.81579	0.00135346	A_51_P260051	Arf1	NM_007476	Mus musculus ADP-ribosylation factor 1 (Arf1), mRNA [NM_007476]	0.00406258
-1.46988	-2.76999	7.37824	0.00138831	A_52_P237669	Nup54	NM_183392	Mus musculus RIKEN cDNA 3110079L04 gene (3110079L04Rik), mRNA [NM_183392]	0.00410207
-1.46919	-2.76866	9.4673	0.00100172	A_52_P494354	Mapk6	NM_015806	Mus musculus mitogen-activated protein kinase 6 (Mapk6), mRNA [NM_015806]	0.00353708
-1.46616	-2.76285	8.25972	0.00175528	A_51_P344606	Prph1	NM_013639	Mus musculus peripherin 1 (Prph1), mRNA [NM_013639]	0.00458364
-1.46574	-2.76205	6.70937	0.00103618	A_52_P263201	Tmem33	NM_028975	Mus musculus RIKEN cDNA 1600019D15 gene (1600019D15Rik), mRNA [NM_028975]	0.0036081
-1.46316	-2.75711	7.705	0.00141317	A_52_P355398	Dars	NM_177445	Mus musculus aspartyl-tRNA synthetase (Dars), mRNA [NM_177445]	0.00414411
-1.45929	-2.74974	10.5468	0.00140755	A_52_P482355	Sfrs2	NM_011358	Mus musculus splicing factor, arginine/serine-rich 2 (SC-35) (Sfrs2), mRNA [NM_011358]	0.00413895
-1.45772	-2.74674	7.73944	0.0011226	A_51_P204454	Skp2	NM_013787	Mus musculus S-phase kinase-associated protein 2 (p45) (Skp2), mRNA [NM_013787]	0.00371197
-1.45729	-2.74592	6.45861	0.00165939	A_51_P318510	Ptprn	NM_008985	Mus musculus protein tyrosine phosphatase, receptor type, N (Ptprn), mRNA [NM_008985]	0.00445927
-1.45035	-2.73275	6.09575	0.00131016	A_51_P344668	Rab23	NM_008999	Mus musculus RAB23, member RAS oncogene family (Rab23), mRNA [NM_008999]	0.00400725
-1.44976	-2.73163	9.11354	0.00111128	A_51_P161612	Ccng1	NM_009831	Mus musculus cyclin G1 (Ccng1), mRNA [NM_009831]	0.00371055
-1.44671	-2.72586	9.27372	0.00110938	A_52_P544792	Mtpn	NM_008098	Mus musculus myotrophin (Mtpn), mRNA [NM_008098]	0.00371025
-1.4456	-2.72375	9.53133	0.00111456	A_51_P272817	Map2k3	NM_008928	Mus musculus mitogen activated protein kinase kinase 3 (Map2k3), mRNA [NM_008928]	0.00371197
-1.44261	-2.71812	6.0328	0.00161202	A_51_P355652	Olfr1448	NM_146701	Mus musculus olfactory receptor 1448 (Olfr1448), mRNA [NM_146701]	0.0044279
-1.4386	-2.71058	6.9301	0.00116743	A_51_P430929	BC029169	NM_153782	Mus musculus cDNA sequence BC029169 (BC029169), mRNA [NM_153782]	0.00377211
-1.43804	-2.70952	6.77462	0.00115318	A_51_P492830	Cenph	NM_021886	Mus musculus centromere autoantigen H (Cenph), mRNA [NM_021886]	0.00375513
-1.43734	-2.70821	9.17789	0.00138439	A_51_P481342	Ugcg	NM_011673	Mus musculus UDP-glucose ceramide glucosyltransferase (Ugcg), mRNA [NM_011673]	0.00409707
-1.43511	-2.70402	6.99217	0.0019112	A_52_P1197913	Gadd45b	NM_008655	Mus musculus growth arrest and DNA-damage-inducible 45 beta (Gadd45b), mRNA [NM_008655]	0.00481017
-1.43075	-2.69588	9.01535	0.00157354	A_51_P430563	Mtpn	NM_008098	Mus musculus myotrophin (Mtpn), mRNA [NM_008098]	0.00438247
-1.42997	-2.69441	6.23696	0.00119672	A_51_P324814	Krt1-18	NM_010664	Mus musculus keratin complex 1, acidic, gene 18 (Krt1-18), mRNA [NM_010664]	0.00383094
-1.42694	-2.68875	6.42885	0.0016169	A_52_P61758	Kctd5	NM_027008	Mus musculus potassium channel tetramerisation domain containing 5 (Kctd5), mRNA [NM_027008]	0.00442832
-1.42172	-2.67905	11.4506	0.00150178	A_52_P44949	Tpm1	NM_024427	Mus musculus tropomyosin 1, alpha (Tpm1), mRNA [NM_024427]	0.00428943
-1.41938	-2.67471	7.42575	0.00126734	A_51_P484978	Cblc	NM_023224	Mus musculus Casitas B-lineage lymphoma c (Cblc), mRNA [NM_023224]	0.00394662
-1.41842	-2.67293	6.50876	0.00146429	A_51_P506402	Epb4.1	NM_183428	Mus musculus erythrocyte protein band 4.1 (Epb4.1), mRNA [NM_183428]	0.00423985
-1.41047	-2.65824	9.54513	0.00186035	A_52_P95910	Ugcg	NM_011673	Mus musculus UDP-glucose ceramide glucosyltransferase (Ugcg), mRNA [NM_011673]	0.00473036
-1.40796	-2.65361	6.59688	0.00135141	A_52_P302284	Adam28	NM_183366	Mus musculus a disintegrin and metalloprotease domain 28 (Adam28), transcript variant 2, mRNA [NM_183366]	0.00406258
-1.40565	-2.64937	6.60824	0.00136699	A_51_P399845	Fgf2	NM_008006	Mus musculus fibroblast growth factor 2 (Fgf2), mRNA [NM_008006]	0.0040832
-1.40167	-2.64207	6.32708	0.00162561	A_52_P6566	BC027309	NM_177736	Mus musculus cDNA sequence BC027309 (BC027309), mRNA [NM_177736]	0.00442832
-1.40133	-2.64145	8.35987	0.0018766	A_52_P207203	Smarca5	NM_053124	Mus musculus SWI/SNF related, matrix associated, actin dependent regulator of chromatin, subfamily a, member 5 (Smarca5), mRNA [NM_053124]	0.00475714
-1.40115	-2.64113	6.46571	0.00137404	A_52_P76931	D630024B06Rik	NM_172598	Mus musculus RIKEN cDNA D630024B06 gene (D630024B06Rik), mRNA [NM_172598]	0.00409028
-1.40086	-2.64059	8.15427	0.00195494	A_51_P255365	Cited1	NM_007709	Mus musculus Cbp/p300-interacting transactivator with Glu/Asp-rich carboxy-terminal domain 1 (Cited1), mRNA [NM_007709]	0.00486689
-1.39514	-2.63014	9.97808	0.00166127	A_51_P172502	Cxcl12	NM_013655	Mus musculus chemokine (C-X-C motif) ligand 12 (Cxcl12), transcript variant 2, mRNA [NM_013655]	0.00446058
-1.39155	-2.6236	6.0823	0.00148422	A_52_P578266	Tank	NM_011529	Mus musculus TRAF family member-associated Nf-kappa B activator (Tank), mRNA [NM_011529]	0.004263
-1.38891	-2.61881	7.94538	0.00205943	A_51_P281673	Krtap9-1	NM_015741	Mus musculus keratin associated protein 9-1 (Krtap9-1), mRNA [NM_015741]	0.00498287
-1.38702	-2.61538	8.09499	0.00201693	A_51_P411645	Maea	NM_021500	Mus musculus macrophage erythroblast attacher (Maea), mRNA [NM_021500]	0.00491838
-1.38496	-2.61165	6.39176	0.0020653	A_51_P238455	Cdh4	NM_009867	Mus musculus cadherin 4 (Cdh4), mRNA [NM_009867]	0.00498523
-1.38245	-2.60711	7.933	0.00152073	A_51_P427505	Golph3	NM_025673	Mus musculus golgi phosphoprotein 3 (Golph3), mRNA [NM_025673]	0.00431007
-1.38134	-2.60511	6.0035	0.00164219	A_52_P405193	Prkrir	NM_028410	Mus musculus protein-kinase, interferon-inducible double stranded RNA dependent inhibitor, repressor of (P58 repressor) (Prkrir), mRNA [NM_028410]	0.00444724
-1.38104	-2.60456	6.27498	0.00153855	A_52_P261739	Hiat1	NM_008246	Mus musculus hippocampus abundant gene transcript 1 (Hiat1), mRNA [NM_008246]	0.0043391
-1.38081	-2.60415	7.30359	0.00152231	A_52_P408438	Arpp19	NM_021548	Mus musculus cAMP-regulated phosphoprotein 19 (Arpp19), mRNA [NM_021548]	0.00431074
-1.37288	-2.58988	7.41403	0.00159603	A_51_P290191	Mst1	NM_008243	Mus musculus macrophage stimulating 1 (hepatocyte growth factor-like) (Mst1), mRNA [NM_008243]	0.00441411
-1.37009	-2.58487	7.06647	0.00159402	A_51_P403260	Diap3	NM_019670	Mus musculus diaphanous homolog 3 (Drosophila) (Diap3), mRNA [NM_019670]	0.00441272
-1.36655	-2.57854	6.96912	0.00194106	A_52_P594944	Olfr91	NM_182714	Mus musculus olfactory receptor 91 (Olfr91), mRNA [NM_182714]	0.00484738
-1.36246	-2.57123	7.37205	0.00165548	A_51_P459477	Col11a1	NM_007729	Mus musculus procollagen, type XI, alpha 1 (Col11a1), mRNA [NM_007729]	0.00445619
-1.36199	-2.57039	9.49119	0.00168198	A_51_P241074	Map2k1	NM_008927	Mus musculus mitogen activated protein kinase kinase 1 (Map2k1), mRNA [NM_008927]	0.00448994
-1.35843	-2.56406	9.70394	0.0018852	A_51_P463765	Timp3	NM_011595	Mus musculus tissue inhibitor of metalloproteinase 3 (Timp3), mRNA [NM_011595]	0.00477082
-1.35568	-2.55918	6.20296	0.00172986	A_51_P292516	Fbxl3a	NM_015822	Mus musculus F-box and leucine-rich repeat protein 3a (Fbxl3a), mRNA [NM_015822]	0.00456507
-1.35351	-2.55532	8.16211	0.00173001	A_52_P344897	Psme4	NM_134013	Mus musculus proteasome (prosome, macropain) activator subunit 4 (Psme4), mRNA [NM_134013]	0.00456507
-1.34689	-2.54363	9.19241	0.00177317	A_52_P519882	Etf1	NM_144866	Mus musculus eukaryotic translation termination factor 1 (Etf1), mRNA [NM_144866]	0.00460336
-1.33972	-2.53102	6.26442	0.00184052	A_51_P203062	Enah	NM_010135	Mus musculus enabled homolog (Drosophila) (Enah), mRNA [NM_010135]	0.00470974
-1.3379	-2.52783	11.6492	0.00183973	A_52_P61786	H3f3b	NM_008211	Mus musculus H3 histone, family 3B (H3f3b), mRNA [NM_008211]	0.00470974
-1.33717	-2.52654	7.53547	0.00191916	A_51_P248819	Bambi	NM_026505	Mus musculus BMP and activin membrane-bound inhibitor, homolog (Xenopus laevis) (Bambi), mRNA [NM_026505]	0.00481889
-1.3295	-2.51316	8.24632	0.00199471	A_52_P484903	Fosl2	NM_008037	Mus musculus fos-like antigen 2 (Fosl2), mRNA [NM_008037]	0.00489469
-1.32798	-2.5105	7.03825	0.0019365	A_52_P406233	Adamts20	NM_177431	Mus musculus a disintegrin-like and metalloprotease (reprolysin type) with thrombospondin type 1 motif, 20 (Adamts20), mRNA [NM_177431]	0.00484714
-1.32569	-2.50653	6.26671	0.00195834	A_52_P640204	Stam	NM_011484	Mus musculus signal transducing adaptor molecule (SH3 domain and ITAM motif) 1 (Stam), mRNA [NM_011484]	0.00486782
-1.32287	-2.50163	7.8322	0.00198059	A_51_P381208	Ngfb	NM_013609	Mus musculus nerve growth factor, beta (Ngfb), mRNA [NM_013609]	0.00488724
1.3216	2.49944	8.05384	0.00200571	A_51_P391926	Ubxd1	NM_024432	Mus musculus UBX domain containing 1 (Ubxd1), mRNA [NM_024432]	0.00490963
1.3236	2.5029	6.47824	0.00197242	A_51_P276831	C030018L16Rik	NM_023873	Mus musculus RIKEN cDNA C030018L16 gene (C030018L16Rik), mRNA [NM_023873]	0.00488511
1.32507	2.50545	8.15706	0.00205362	A_51_P158425	Slc35c2	NM_144893	Mus musculus solute carrier family 35, member C2 (Slc35c2), mRNA [NM_144893]	0.00498139
1.32875	2.51184	9.90721	0.00202824	A_51_P487668	H2afy2	NM_026230	Mus musculus H2A histone family, member Y2 (H2afy2), mRNA [NM_026230]	0.00493471
1.32886	2.51204	7.46963	0.00198349	A_52_P328497	Cdk10	NM_194446	Mus musculus cyclin-dependent kinase (CDC2-like) 10 (Cdk10), transcript variant 1, mRNA [NM_194446]	0.00488724
1.33327	2.51974	7.31881	0.00196161	A_52_P612079	D030028O16Rik	NM_145984	Mus musculus RIKEN cDNA D030028O16 gene (D030028O16Rik), mRNA [NM_145984]	0.0048722
1.33962	2.53084	6.84052	0.00185822	A_52_P661982	AW822216	NM_178884	Mus musculus expressed sequence AW822216 (AW822216), mRNA [NM_178884]	0.00473036
1.33966	2.53091	8.92301	0.00182485	A_51_P191199	Gypc	NM_027863	Mus musculus glycophorin C (Gypc), mRNA [NM_027863]	0.0046918
1.34368	2.53797	8.7262	0.00193322	A_51_P460844	Blvrb	NM_144923	Mus musculus biliverdin reductase B (flavin reductase (NADPH)) (Blvrb), mRNA [NM_144923]	0.00484285
1.34376	2.53811	8.89061	0.0018933	A_51_P520084	Lypla2	NM_011942	Mus musculus lysophospholipase 2 (Lypla2), mRNA [NM_011942]	0.00478387
1.34386	2.53829	8.64073	0.00186013	A_51_P418116	BC025600	NM_146162	Mus musculus cDNA sequence BC025600 (BC025600), mRNA [NM_146162]	0.00473036
1.34397	2.53849	6.48295	0.00185006	A_51_P180492	Dbp	NM_016974	Mus musculus D site albumin promoter binding protein (Dbp), mRNA [NM_016974]	0.00472663
1.34595	2.54198	7.18038	0.00178418	A_51_P107282	Taz	NM_181516	Mus musculus tafazzin (Taz), mRNA [NM_181516]	0.00461332
1.34809	2.54576	9.83188	0.00179429	A_51_P342082	Tmem4	NM_019953	Mus musculus transmembrane protein 4 (Tmem4), mRNA [NM_019953]	0.00462964
1.34945	2.54815	8.16703	0.00194453	A_51_P146850	Pbxip1	NM_146131	Mus musculus pre-B-cell leukemia transcription factor interacting protein 1 (Pbxip1), mRNA [NM_146131]	0.0048485
1.351	2.55089	9.7075	0.00174906	A_51_P142113	Bloc1s1	NM_015740	Mus musculus biogenesis of lysosome-related organelles complex-1, subunit 1 (Bloc1s1), mRNA [NM_015740]	0.00457758
1.3522	2.553	6.25486	0.00172639	A_51_P338924	Ifnar2	NM_010509	Mus musculus interferon (alpha and beta) receptor 2 (Ifnar2), mRNA [NM_010509]	0.004563
1.35456	2.55719	6.24464	0.00177045	A_51_P455946	Rac3	NM_133223	Mus musculus RAS-related C3 botulinum substrate 3 (Rac3), mRNA [NM_133223]	0.00460247
1.35858	2.56432	7.71677	0.00177128	A_52_P558368	Zdhhc1	NM_175160	Mus musculus zinc finger, DHHC domain containing 1 (Zdhhc1), mRNA [NM_175160]	0.00460247
1.35954	2.56603	6.70587	0.00186436	A_52_P346987	Hoxc9	NM_008272	Mus musculus homeo box C9 (Hoxc9), mRNA [NM_008272]	0.00473307
1.36142	2.56937	6.49236	0.00167357	A_51_P395164	Pex16	NM_145122	Mus musculus peroxisome biogenesis factor 16 (Pex16), mRNA [NM_145122]	0.00447864
1.36178	2.57001	9.68419	0.00165337	A_51_P180974	Prkcdbp	NM_028444	Mus musculus protein kinase C, delta binding protein (Prkcdbp), mRNA [NM_028444]	0.00445427
1.36212	2.57062	8.80403	0.00164206	A_52_P477819	Hmox2	NM_010443	Mus musculus heme oxygenase (decycling) 2 (Hmox2), mRNA [NM_010443]	0.00444724
1.36371	2.57347	8.00349	0.00173543	A_52_P33	D4Ertd196e	NM_025667	Mus musculus DNA segment, Chr 4, ERATO Doi 196, expressed (D4Ertd196e), mRNA [NM_025667]	0.00457185
1.3661	2.57773	7.90933	0.00165311	A_52_P423424	Ero1l	NM_015774	Mus musculus ERO1-like (S. cerevisiae) (Ero1l), mRNA [NM_015774]	0.00445427
1.36631	2.5781	6.1342	0.00178045	A_51_P214269	Epha1	NM_023580	Mus musculus Eph receptor A1 (Epha1), mRNA [NM_023580]	0.00460949
1.36776	2.5807	8.49154	0.00160416	A_51_P493857	Katna1	NM_011835	Mus musculus katanin p60 (ATPase-containing) subunit A1 (Katna1), mRNA [NM_011835]	0.00441975
1.36779	2.58075	10.8789	0.00179625	A_52_P62223	Sgpl1	NM_009163	Mus musculus sphingosine phosphate lyase 1 (Sgpl1), mRNA [NM_009163]	0.00462964
1.36804	2.5812	6.96998	0.0016223	A_51_P214747	Zc3hdc1	NM_172893	Mus musculus zinc finger CCCH type domain containing 1 (Zc3hdc1), mRNA [NM_172893]	0.00442832
1.36912	2.58313	7.58485	0.00158874	A_51_P192130	Stk10	NM_009288	Mus musculus serine/threonine kinase 10 (Stk10), mRNA [NM_009288]	0.00440189
1.36952	2.58384	9.30976	0.00162654	A_52_P404533	Hspb1	NM_013560	Mus musculus heat shock protein 1 (Hspb1), mRNA [NM_013560]	0.00442832
1.37061	2.5858	9.0299	0.00160855	A_51_P123765	Renbp	NM_023132	Mus musculus renin binding protein (Renbp), mRNA [NM_023132]	0.00442249
1.37067	2.5859	6.60805	0.00170908	A_51_P172231	Gsdmdc1	NM_026960	Mus musculus gasdermin domain containing 1 (Gsdmdc1), mRNA [NM_026960]	0.00453592
1.37208	2.58844	9.35925	0.00157689	A_51_P298178	Dctn3	NM_016890	Mus musculus dynactin 3 (Dctn3), mRNA [NM_016890]	0.00438797
1.37483	2.59337	8.70736	0.00168801	A_51_P430263	Psph	NM_133900	Mus musculus phosphoserine phosphatase (Psph), mRNA [NM_133900]	0.00449613
1.37542	2.59444	7.94438	0.00167346	A_52_P576041	Rgl1	NM_016846	Mus musculus ral guanine nucleotide dissociation stimulator,-like 1 (Rgl1), mRNA [NM_016846]	0.00447864
1.37809	2.59924	8.2325	0.00157947	A_52_P680935	Ghr	NM_010284	Mus musculus growth hormone receptor (Ghr), mRNA [NM_010284]	0.00439137
1.38005	2.60276	10.3456	0.0018768	A_51_P342567	Akap12	NM_031185	Mus musculus A kinase (PRKA) anchor protein (gravin) 12 (Akap12), mRNA [NM_031185]	0.00475714
1.38094	2.60438	9.99847	0.00176177	A_51_P433733	Nucb1	NM_008749	Mus musculus nucleobindin (Nucb), mRNA [NM_008749]	0.00459233
1.38097	2.60444	6.71206	0.00151837	A_51_P276599	AU040320	NM_133886	Mus musculus expressed sequence AU040320 (AU040320), mRNA [NM_133886]	0.00430719
1.38342	2.60886	8.38358	0.00163508	A_51_P482029	Mcoln1	NM_053177	Mus musculus mucolipin 1 (Mcoln1), mRNA [NM_053177]	0.00444222
1.38368	2.60934	6.58298	0.00148365	A_51_P222283	Mlycd	NM_019966	Mus musculus malonyl-CoA decarboxylase (Mlycd), mRNA [NM_019966]	0.004263
1.38544	2.61251	7.49777	0.00158468	A_51_P124784	C130099A20Rik	NM_153420	Mus musculus RIKEN cDNA C130099A20 gene (C130099A20Rik), mRNA [NM_153420]	0.00439824
1.39402	2.6281	10.1892	0.00149001	A_51_P453111	Hexb	NM_010422	Mus musculus hexosaminidase B (Hexb), mRNA [NM_010422]	0.00427323
1.39407	2.62819	10.417	0.00174784	A_51_P161086	Ppic	NM_008908	Mus musculus peptidylprolyl isomerase C (Ppic), mRNA [NM_008908]	0.00457758
1.39517	2.63019	10.3686	0.00182767	A_51_P154596	Npdc1	NM_008721	Mus musculus neural proliferation, differentiation and control gene 1 (Npdc1), mRNA [NM_008721]	0.0046918
1.39632	2.63229	10.6561	0.0017951	A_52_P93886	Sec61b	NM_024171	Mus musculus Sec61 beta subunit (Sec61b), mRNA [NM_024171]	0.00462964
1.39765	2.63472	7.62185	0.00148147	A_51_P310967	Amid	NM_153779	Mus musculus apoptosis-inducing factor (AIF)-like mitochondrion-associated inducer of death (Amid), mRNA [NM_153779]	0.00426272
1.39889	2.63699	10.0537	0.00205986	A_51_P313761	Shmt2	NM_028230	Mus musculus serine hydroxymethyl transferase 2 (mitochondrial) (Shmt2), mRNA [NM_028230]	0.00498287
1.39951	2.63813	7.64564	0.00137875	A_51_P345836	Prkra	NM_011871	Mus musculus protein kinase, interferon inducible double stranded RNA dependent activator (Prkra), mRNA [NM_011871]	0.00409028
1.40222	2.64308	9.16914	0.00155853	A_51_P362973	Arfgap3	NM_025445	Mus musculus ADP-ribosylation factor GTPase activating protein 3 (Arfgap3), mRNA [NM_025445]	0.00436459
1.40302	2.64455	12.2369	0.00155944	A_51_P168459	Ifitm2	NM_030694	Mus musculus interferon induced transmembrane protein 2 (Ifitm2), mRNA [NM_030694]	0.00436459
1.40435	2.64698	6.14667	0.00186283	A_51_P508411	E130311K13	NM_177856	Mus musculus hypothetical protein E130311K13 (E130311K13), mRNA [NM_177856]	0.00473291
1.40483	2.64787	9.59159	0.00141027	A_51_P461452	Ube2r2	NM_026275	Mus musculus ubiquitin-conjugating enzyme E2R 2 (Ube2r2), mRNA [NM_026275]	0.00413936
1.40718	2.65219	6.59804	0.00151282	A_51_P506755	Tep1	NM_009351	Mus musculus telomerase associated protein 1 (Tep1), mRNA [NM_009351]	0.00429903
1.41305	2.663	8.87553	0.00150399	A_52_P635278	Ece1	NM_199307	Mus musculus endothelin converting enzyme 1 (Ece1), mRNA [NM_199307]	0.00428943
1.41376	2.6643	9.01501	0.00129004	A_51_P229536	Nqo2	NM_020282	Mus musculus NAD(P)H dehydrogenase, quinone 2 (Nqo2), mRNA [NM_020282]	0.00397907
1.41486	2.66633	9.18874	0.00162515	A_51_P508191	Dscr3	NM_007834	Mus musculus Down syndrome critical region gene 3 (Dscr3), mRNA [NM_007834]	0.00442832
1.41612	2.66867	6.07953	0.00129821	A_51_P179831	AU040829	NM_175003	Mus musculus expressed sequence AU040829 (AU040829), mRNA [NM_175003]	0.0039966
1.41722	2.67071	8.72013	0.00127624	A_52_P280044	Adam19	NM_009616	Mus musculus a disintegrin and metalloproteinase domain 19 (meltrin beta) (Adam19), mRNA [NM_009616]	0.00396174
1.41807	2.67228	8.15682	0.00170668	A_52_P263518	Gng2	NM_010315	Mus musculus guanine nucleotide binding protein (G protein), gamma 2 subunit (Gng2), mRNA [NM_010315]	0.00453328
1.42709	2.68903	9.92096	0.00135426	A_51_P302458	Plscr3	NM_023564	Mus musculus phospholipid scramblase 3 (Plscr3), mRNA [NM_023564]	0.00406258
1.43035	2.69512	6.20736	0.0012145	A_51_P320980	Sfxn4	NM_053198	Mus musculus sideroflexin 4 (Sfxn4), mRNA [NM_053198]	0.00385712
1.4306	2.6956	10.0085	0.00123984	A_52_P546540	Bloc1s1	NM_015740	Mus musculus biogenesis of lysosome-related organelles complex-1, subunit 1 (Bloc1s1), mRNA [NM_015740]	0.00389045
1.43242	2.69898	10.1716	0.00194665	A_51_P487384	Tax1bp3	NM_029564	Mus musculus Tax1 (human T-cell leukemia virus type I) binding protein 3 (Tax1bp3), mRNA [NM_029564]	0.00485004
1.43394	2.70183	10.5028	0.00123466	A_51_P258150	Adfp	NM_007408	Mus musculus adipose differentiation related protein (Adfp), mRNA [NM_007408]	0.00389045
1.43665	2.70692	7.13979	0.00146926	A_52_P391505	Gtl2	NM_144513	Mus musculus GTL2, imprinted maternally expressed untranslated mRNA (Gtl2), mRNA [NM_144513]	0.00424659
1.4373	2.70814	6.9491	0.00123545	A_51_P154534	Muted	NM_139063	Mus musculus muted (Muted), mRNA [NM_139063]	0.00389045
1.44017	2.71354	7.25425	0.0015724	A_51_P417854	Rab20	NM_011227	Mus musculus RAB20, member RAS oncogene family (Rab20), mRNA [NM_011227]	0.00438247
1.44107	2.71523	6.33111	0.00161327	A_51_P338485	Aldh6a1	NM_134042	Mus musculus aldehyde dehydrogenase family 6, subfamily A1 (Aldh6a1), mRNA [NM_134042]	0.0044279
1.44563	2.72382	6.40557	0.00155025	A_52_P246089	Mknk1	NM_021461	Mus musculus MAP kinase-interacting serine/threonine kinase 1 (Mknk1), mRNA [NM_021461]	0.00435534
1.44606	2.72462	10.6371	0.00167877	A_51_P237076	Ctdsp2	NM_146012	Mus musculus CTD (carboxy-terminal domain, RNA polymerase II, polypeptide A) small phosphatase 2 (Ctdsp2), mRNA [NM_146012]	0.00448508
1.44805	2.7284	7.50632	0.00120432	A_51_P299287	Impa2	NM_053261	Mus musculus inositol (myo)-1(or 4)-monophosphatase 2 (Impa2), mRNA [NM_053261]	0.00384487
1.44839	2.72903	15.6647	0.00111896	A_51_P349435	Rps12	NM_011295	Mus musculus ribosomal protein S12 (Rps12), mRNA [NM_011295]	0.00371197
1.46033	2.75171	7.87537	0.00108009	A_51_P198387	Uckl1	NM_026765	Mus musculus uridine-cytidine kinase 1-like 1 (Uckl1), mRNA [NM_026765]	0.00366348
1.46177	2.75445	7.55295	0.00109001	A_51_P397876	En2	NM_010134	Mus musculus engrailed 2 (En2), mRNA [NM_010134]	0.00367992
1.46293	2.75668	7.43018	0.00156892	A_51_P236769	Dnase1l1	NM_027109	Mus musculus RIKEN cDNA 2310005K03 gene (2310005K03Rik), mRNA [NM_027109]	0.00438097
1.46304	2.75689	8.85679	0.00102934	A_52_P389347	Snap29	NM_023348	Mus musculus synaptosomal-associated protein (Snap29), mRNA [NM_023348]	0.00359598
1.46385	2.75844	6.2765	0.00106921	A_51_P410286	Jmjd2b	NM_172132	Mus musculus jumonji domain containing 2B (Jmjd2b), mRNA [NM_172132]	0.00365333
1.46594	2.76243	7.27134	0.00116373	A_51_P371522	Tada2l	NM_172562	Mus musculus transcriptional adaptor 2 (ADA2 homolog, yeast)-like (Tada2l), mRNA [NM_172562]	0.00376658
1.46892	2.76814	8.18745	0.00103886	A_51_P427432	Grhpr	NM_080289	Mus musculus glyoxylate reductase/hydroxypyruvate reductase (Grhpr), mRNA [NM_080289]	0.00360961
1.46949	2.76923	10.1244	0.00126847	A_51_P237383	Rnase4	NM_021472	Mus musculus ribonuclease, RNase A family 4 (Rnase4), transcript variant 1, mRNA [NM_021472]	0.00394662
1.4714	2.7729	6.1474	0.00109593	A_51_P308469	Rngtt	NM_011884	Mus musculus RNA guanylyltransferase and 5'-phosphatase (Rngtt), mRNA [NM_011884]	0.00368267
1.47192	2.7739	6.95856	0.00132352	A_51_P416215	Sirt6	NM_181586	Mus musculus sirtuin 6 (silent mating type information regulation 2, homolog) 6 (S. cerevisiae) (Sirt6), mRNA [NM_181586]	0.00402593
1.47396	2.77784	6.21333	0.00150941	A_51_P392303	Lrrn3	NM_010733	Mus musculus leucine rich repeat protein 3, neuronal (Lrrn3), mRNA [NM_010733]	0.00429313
1.4779	2.78543	7.70224	0.00137726	A_52_P595717	Smug1	NM_027885	Mus musculus single-strand selective monofunctional uracil DNA glycosylase (Smug1), mRNA [NM_027885]	0.00409028
1.47871	2.787	6.42913	0.000959792	A_51_P408561	AI314976	NM_207219	Mus musculus expressed sequence AI314976 (AI314976), mRNA [NM_207219]	0.00349847
1.48118	2.79178	7.96492	0.00167066	A_52_P301821	D0H4S114	NM_053078	Mus musculus DNA segment, human D4S114 (D0H4S114), mRNA [NM_053078]	0.00447832
1.48266	2.79464	9.27648	0.00121995	A_52_P174915	Gja1	NM_010288	Mus musculus gap junction membrane channel protein alpha 1 (Gja1), mRNA [NM_010288]	0.00386649
1.48274	2.7948	7.86953	0.0011712	A_52_P190405	Ifnar2	NM_010509	Mus musculus interferon (alpha and beta) receptor 2 (Ifnar2), mRNA [NM_010509]	0.00377211
1.48463	2.79845	10.4602	0.00115252	A_51_P366344	Tgfb1i1	NM_009365	Mus musculus transforming growth factor beta 1 induced transcript 1 (Tgfb1i1), mRNA [NM_009365]	0.00375513
1.48475	2.79868	7.552	0.000933146	A_52_P448006	Nit2	NM_023175	Mus musculus nitrilase family, member 2 (Nit2), mRNA [NM_023175]	0.0034502
1.48551	2.80017	8.215	0.000947552	A_51_P307979	Etv1	NM_007960	Mus musculus ets variant gene 1 (Etv1), mRNA [NM_007960]	0.00346979
1.48589	2.8009	6.85016	0.00109655	A_52_P40257	Cd59a	NM_007652	Mus musculus CD59a antigen (Cd59a), mRNA [NM_007652]	0.00368267
1.48803	2.80506	7.50945	0.00112204	A_51_P130028	Eno2	NM_013509	Mus musculus enolase 2, gamma neuronal (Eno2), mRNA [NM_013509]	0.00371197
1.48898	2.8069	11.2977	0.000926498	A_51_P354433	Ppie	NM_019489	Mus musculus peptidylprolyl isomerase E (cyclophilin E) (Ppie), mRNA [NM_019489]	0.00343853
1.49385	2.81639	10.4059	0.00113319	A_51_P125745	Asns	NM_012055	Mus musculus asparagine synthetase (Asns), mRNA [NM_012055]	0.00372782
1.49405	2.81679	8.40488	0.00148098	A_51_P133369	Scly	NM_016717	Mus musculus selenocysteine lyase (Scly), mRNA [NM_016717]	0.00426272
1.49429	2.81726	7.78084	0.00134076	A_51_P448236	Ctsk	NM_007802	Mus musculus cathepsin K (Ctsk), mRNA [NM_007802]	0.00404241
1.49483	2.8183	11.2964	0.00091112	A_51_P126177	Map1lc3b	NM_026160	Mus musculus microtubule-associated protein 1 light chain 3 beta (Map1lc3b), mRNA [NM_026160]	0.00340693
1.49813	2.82476	7.3288	0.00178987	A_52_P597860	Wasf2	NM_153423	Mus musculus WAS protein family, member 2 (Wasf2), mRNA [NM_153423]	0.0046243
1.49838	2.82525	8.84962	0.000907765	A_51_P215887	Pycs	NM_019698	Mus musculus pyrroline-5-carboxylate synthetase (glutamate gamma-semialdehyde synthetase) (Pycs), mRNA [NM_019698]	0.00340693
1.50085	2.8301	7.78099	0.00147817	A_51_P454927	Elac2	NM_023479	Mus musculus elaC homolog 2 (E. coli) (Elac2), mRNA [NM_023479]	0.00426085
1.50336	2.83503	9.98609	0.000897484	A_51_P125467	Igf2r	NM_010515	Mus musculus insulin-like growth factor 2 receptor (Igf2r), mRNA [NM_010515]	0.00340693
1.50485	2.83795	7.38819	0.000906315	A_51_P185135	Gpr108	NM_030084	Mus musculus G protein-coupled receptor 108 (Gpr108), mRNA [NM_030084]	0.00340693
1.50542	2.83907	7.11423	0.00112608	A_52_P176391	Hspa2	NM_008301	Mus musculus heat shock protein 2 (Hspa2), transcript variant 1, mRNA [NM_008301]	0.00371582
1.50789	2.84393	8.90166	0.00109307	A_52_P49096	Rbms2	NM_019711	Mus musculus RNA binding motif, single stranded interacting protein 2 (Rbms2), mRNA [NM_019711]	0.00368267
1.50815	2.84445	6.99712	0.00112556	A_52_P59318	Rdh10	NM_133832	Mus musculus retinol dehydrogenase 10 (all-trans) (Rdh10), mRNA [NM_133832]	0.00371582
1.50949	2.84709	8.75599	0.000845496	A_51_P440790	Dpp7	NM_031843	Mus musculus dipeptidylpeptidase 7 (Dpp7), mRNA [NM_031843]	0.00331393
1.50956	2.84724	6.22992	0.00137751	A_51_P170641	Wdr21	NM_030246	Mus musculus WD repeat domain 21 (Wdr21), mRNA [NM_030246]	0.00409028
1.51114	2.85034	7.743	0.00115128	A_51_P178646	Rpp21	NM_026308	Mus musculus ribonuclease P 21kDa subunit (human) (Rpp21), mRNA [NM_026308]	0.00375513
1.51213	2.85231	8.28018	0.0012819	A_52_P489295	Adamts1	NM_009621	Mus musculus a disintegrin-like and metalloprotease (reprolysin type) with thrombospondin type 1 motif, 1 (Adamts1), mRNA [NM_009621]	0.00396174
1.51274	2.85352	10.0375	0.00136619	A_51_P223404	M6prbp1	NM_025836	Mus musculus mannose-6-phosphate receptor binding protein 1 (M6prbp1), mRNA [NM_025836]	0.0040832
1.51281	2.85366	6.91574	0.00086433	A_51_P385697	Mgat3	NM_010795	Mus musculus mannoside acetylglucosaminyltransferase 3 (Mgat3), mRNA [NM_010795]	0.00335502
1.51414	2.85629	9.74494	0.00113147	A_51_P188271	Cd164l1	NM_054042	Mus musculus CD164 sialomucin-like 1 (Cd164l1), mRNA [NM_054042]	0.00372598
1.51477	2.85753	8.82917	0.000990092	A_51_P249009	Dtx3	NM_030714	Mus musculus deltex 3 homolog (Drosophila) (Dtx3), mRNA [NM_030714]	0.00352569
1.51927	2.86646	7.99446	0.000855944	A_51_P454300	Supt4h	NM_009296	Mus musculus suppressor of Ty 4 homolog (S. cerevisiae) (Supt4h), mRNA [NM_009296]	0.00334265
1.51991	2.86774	7.8989	0.00092018	A_52_P432685	Ctdsp2	NM_146012	Mus musculus CTD (carboxy-terminal domain, RNA polymerase II, polypeptide A) small phosphatase 2 (Ctdsp2), mRNA [NM_146012]	0.00341903
1.52024	2.86838	8.17446	0.00081747	A_51_P305770	Emilin2	NM_145158	Mus musculus elastin microfibril interfacer 2 (Emilin2), mRNA [NM_145158]	0.00325974
1.52048	2.86887	9.62496	0.0012564	A_51_P434101	Herpud1	NM_022331	Mus musculus homocysteine-inducible, endoplasmic reticulum stress-inducible, ubiquitin-like domain member 1 (Herpud1), mRNA [NM_022331]	0.00392808
1.52232	2.87253	6.5337	0.000902048	A_52_P141488	Gprk5	NM_018869	Mus musculus G protein-coupled receptor kinase 5 (Gprk5), mRNA [NM_018869]	0.00340693
1.52644	2.88073	6.84811	0.000803843	A_51_P117777	Galt	NM_016658	Mus musculus galactose-1-phosphate uridyl transferase (Galt), mRNA [NM_016658]	0.00322944
1.52894	2.88574	8.89689	0.000791795	A_51_P342227	Gas41	NM_026570	Mus musculus glioma-amplified sequence-41 (Gas41), mRNA [NM_026570]	0.00321722
1.5306	2.88905	6.78312	0.00124073	A_52_P449974	Ppp1r16b	NM_153089	Mus musculus protein phosphatase 1, regulatory (inhibitor) subunit 16B (Ppp1r16b), mRNA [NM_153089]	0.00389045
1.5315	2.89086	6.81882	0.00082151	A_52_P201206	Scrn1	NM_027268	Mus musculus secernin 1 (Scrn1), mRNA [NM_027268]	0.0032664
1.5335	2.89486	10.3702	0.00103884	A_51_P295312	Gabarap	NM_019749	Mus musculus gamma-aminobutyric acid receptor associated protein (Gabarap), mRNA [NM_019749]	0.00360961
1.5381	2.90412	8.20874	0.00185508	A_51_P138189	Mthfs	NM_026829	Mus musculus 5, 10-methenyltetrahydrofolate synthetase (Mthfs), mRNA [NM_026829]	0.00472818
1.54466	2.91736	8.78292	0.000718472	A_51_P462546	Gmppa	NM_133708	Mus musculus GDP-mannose pyrophosphorylase A (Gmppa), mRNA [NM_133708]	0.00303838
1.54551	2.91908	7.86698	0.000784211	A_51_P384318	C1r	NM_023143	Mus musculus complement component 1, r subcomponent (C1r), mRNA [NM_023143]	0.00319449
1.54697	2.92204	7.94448	0.00160295	A_52_P670005	D330017J20Rik	NM_177204	Mus musculus RIKEN cDNA D330017J20 gene (D330017J20Rik), mRNA [NM_177204]	0.00441975
1.54698	2.92204	7.35486	0.000862739	A_51_P309328	Nbn	NM_013752	Mus musculus nibrin (Nbn), mRNA [NM_013752]	0.00335289
1.55047	2.92912	9.21291	0.000939982	A_51_P219064	Hrmt1l1	NM_133182	Mus musculus heterogeneous nuclear ribonucleoprotein methyltransferase-like 1 (S. cerevisiae) (Hrmt1l1), mRNA [NM_133182]	0.0034606
1.55182	2.93186	6.07672	0.00107101	A_52_P258557	Slc26a9	NM_177243	Mus musculus solute carrier family 26, member 9 (Slc26a9), mRNA [NM_177243]	0.00365417
1.55214	2.93252	7.75164	0.00073121	A_51_P507053	Slc38a1	NM_134086	Mus musculus solute carrier family 38, member 1 (Slc38a1), mRNA [NM_134086]	0.00306803
1.55311	2.93449	6.35405	0.00145837	A_51_P500869	Plekha5	NM_144920	Mus musculus RIKEN cDNA 2810431N21 gene (2810431N21Rik), mRNA [NM_144920]	0.00423566
1.55468	2.93768	9.36388	0.000984278	A_51_P393699	Ptpla	NM_013935	Mus musculus protein tyrosine phosphatase-like (proline instead of catalytic arginine), member a (Ptpla), mRNA [NM_013935]	0.00351847
1.55715	2.94271	12.5665	0.000704565	A_51_P515605	Col3a1	NM_009930	Mus musculus procollagen, type III, alpha 1 (Col3a1), mRNA [NM_009930]	0.00300797
1.56256	2.95378	6.81082	0.000744575	A_52_P276397	Rab3a	NM_009001	Mus musculus RAB3A, member RAS oncogene family (Rab3a), mRNA [NM_009001]	0.00309581
1.5632	2.95509	6.43171	0.000869262	A_51_P111245	Aof1	NM_172262	Mus musculus amine oxidase, flavin containing 1 (Aof1), mRNA [NM_172262]	0.00336464
1.56338	2.95545	11.8475	0.000662786	A_51_P101929	Lgals3	NM_010705	Mus musculus lectin, galactose binding, soluble 3 (Lgals3), mRNA [NM_010705]	0.00295041
1.56754	2.96399	9.96278	0.00065082	A_51_P300337	Csrp2	NM_007792	Mus musculus cysteine and glycine-rich protein 2 (Csrp2), mRNA [NM_007792]	0.0029173
1.56883	2.96664	6.89625	0.000649782	A_52_P496503	Stat1	NM_009283	Mus musculus signal transducer and activator of transcription 1 (Stat1), mRNA [NM_009283]	0.0029173
1.57093	2.97096	6.07413	0.000696191	A_51_P109508	Havcr2	NM_134250	Mus musculus hepatitis A virus cellular receptor 2 (Havcr2), mRNA [NM_134250]	0.00299928
1.5716	2.97234	7.90325	0.00140926	A_52_P108447	Glis2	NM_031184	Mus musculus GLIS family zinc finger 2 (Glis2), mRNA [NM_031184]	0.00413936
1.57255	2.97429	11.3266	0.000815647	A_52_P527625	Colec12	NM_130449	Mus musculus collectin sub-family member 12 (Colec12), mRNA [NM_130449]	0.00325974
1.57394	2.97716	6.70499	0.00127702	A_51_P271503	Il1r1	NM_008362	Mus musculus interleukin 1 receptor, type I (Il1r1), mRNA [NM_008362]	0.00396174
1.57617	2.98178	7.34786	0.000631635	A_51_P470935	Dhrs6	NM_027208	Mus musculus dehydrogenase/reductase (SDR family) member 6 (Dhrs6), mRNA [NM_027208]	0.00289597
1.57654	2.98254	8.63257	0.00114581	A_51_P517094	Sh3gl1	NM_013664	Mus musculus SH3-domain GRB2-like 1 (Sh3gl1), mRNA [NM_013664]	0.00374767
1.58008	2.98987	6.44133	0.000614205	A_52_P267465	Olfr32	NM_010980	Mus musculus olfactory receptor 32 (Olfr32), mRNA [NM_010980]	0.00285902
1.58031	2.99033	6.03045	0.000616639	A_51_P195932	Tacr1	NM_009313	Mus musculus tachykinin receptor 1 (Tacr1), mRNA [NM_009313]	0.00286224
1.58031	2.99034	9.17443	0.0010221	A_51_P417725	Pik3r2	NM_008841	Mus musculus phosphatidylinositol 3-kinase, regulatory subunit, polypeptide 2 (p85 beta) (Pik3r2), mRNA [NM_008841]	0.00358627
1.59228	3.01525	7.42639	0.000975211	A_51_P144090	Slc16a3	NM_030696	Mus musculus solute carrier family 16 (monocarboxylic acid transporters), member 3 (Slc16a3), mRNA [NM_030696]	0.00351108
1.59414	3.01914	9.41978	0.000601264	A_51_P228354	Trp53inp2	NM_178111	Mus musculus tumor protein p53 inducible nuclear protein 2 (Trp53inp2), mRNA [NM_178111]	0.00284186
1.5963	3.02367	7.28484	0.000575908	A_51_P128667	Lynx1	NM_011838	Mus musculus Ly6/neurotoxin 1 (Lynx1), mRNA [NM_011838]	0.00277507
1.5996	3.03059	9.09218	0.000611091	A_51_P310649	Arsa	NM_009713	Mus musculus arylsulfatase A (Arsa), mRNA [NM_009713]	0.00285888
1.60078	3.03308	10.4057	0.000603937	A_52_P558188	Gabarap	NM_019749	Mus musculus gamma-aminobutyric acid receptor associated protein (Gabarap), mRNA [NM_019749]	0.00284612
1.60182	3.03525	8.68995	0.000626423	A_51_P125260	Acaa2	NM_177470	Mus musculus acetyl-Coenzyme A acyltransferase 2 (mitochondrial 3-oxoacyl-Coenzyme A thiolase) (Acaa2), mRNA [NM_177470]	0.00288713
1.60861	3.04959	7.90772	0.000571913	A_51_P359454	BC004004	NM_030561	Mus musculus cDNA sequence BC004004 (BC004004), mRNA [NM_030561]	0.00276328
1.6162	3.06567	9.19981	0.000683473	A_51_P186510	Og9x	NM_008759	Mus musculus OG9 homeobox gene (Og9x), mRNA [NM_008759]	0.00299916
1.61624	3.06574	6.71174	0.000527212	A_51_P418560	Lnx2	NM_080795	Mus musculus ligand of numb-protein X 2 (Lnx2), mRNA [NM_080795]	0.00262707
1.62295	3.08004	6.13781	0.000570717	A_51_P116940	Ephx2	NM_007940	Mus musculus epoxide hydrolase 2, cytoplasmic (Ephx2), mRNA [NM_007940]	0.00276328
1.62362	3.08147	7.75706	0.000609005	A_51_P493886	Gpt2	NM_173866	Mus musculus glutamic pyruvate transaminase (alanine aminotransferase) 2 (Gpt2), mRNA [NM_173866]	0.00285744
1.62583	3.0862	8.61781	0.000509257	A_52_P161630	St6gal1	NM_145933	Mus musculus beta galactoside alpha 2,6 sialyltransferase 1 (St6gal1), mRNA [NM_145933]	0.00257351
1.62592	3.08639	8.77647	0.000572567	A_51_P343252	Cd151	NM_009842	Mus musculus CD151 antigen (Cd151), mRNA [NM_009842]	0.00276328
1.6264	3.08742	6.58971	0.000639271	A_51_P177744	Zc3hav1	NM_028864	Mus musculus zinc finger CCCH type, antiviral 1 (Zc3hav1), mRNA [NM_028864]	0.00291435
1.62641	3.08743	8.2946	0.000638894	A_52_P200265	Mocs1	NM_020042	Mus musculus molybdenum cofactor synthesis 1 (Mocs1), transcript variant 1, mRNA [NM_020042]	0.00291435
1.62851	3.09193	8.45724	0.000497909	A_52_P454994	Pik4ca	NM_001001983	Mus musculus phosphatidylinositol 4-kinase, catalytic, alpha polypeptide (Pik4ca), mRNA [NM_001001983]	0.0025241
1.63261	3.10074	8.35933	0.000510755	A_51_P105589	Dci	NM_010023	Mus musculus dodecenoyl-Coenzyme A delta isomerase (3,2 trans-enoyl-Coenyme A isomerase) (Dci), mRNA [NM_010023]	0.00257703
1.63503	3.10595	8.33453	0.000493039	A_52_P106482	Cryab	NM_009964	Mus musculus crystallin, alpha B (Cryab), mRNA [NM_009964]	0.00250732
1.6371	3.1104	6.64626	0.000620723	A_52_P527500	Helb	NM_080446	Mus musculus helicase (DNA) B (Helb), mRNA [NM_080446]	0.00286638
1.63892	3.11432	7.96193	0.000483302	A_52_P88695	Dgka	NM_016811	Mus musculus diacylglycerol kinase, alpha (Dgka), mRNA [NM_016811]	0.00247346
1.63903	3.11455	10.9783	0.00188666	A_52_P483280	Lamp2	NM_010685	Mus musculus lysosomal membrane glycoprotein 2 (Lamp2), mRNA [NM_010685]	0.00477082
1.63993	3.11651	6.61021	0.000963532	A_51_P182174	Zfp261	NM_019831	Mus musculus zinc finger protein 261 (Zfp261), mRNA [NM_019831]	0.00349847
1.64062	3.11799	7.77055	0.000647422	A_51_P146103	Irf1	NM_008390	Mus musculus interferon regulatory factor 1 (Irf1), mRNA [NM_008390]	0.0029173
1.64776	3.13347	6.96152	0.000457395	A_51_P198179	Tor3a	NM_023141	Mus musculus torsin family 3, member A (Tor3a), mRNA [NM_023141]	0.00240207
1.65285	3.14453	6.81649	0.000658798	A_51_P460643	Hoxb3	NM_010458	Mus musculus homeo box B3 (Hoxb3), mRNA [NM_010458]	0.00294085
1.65803	3.15586	8.50973	0.000658829	A_51_P312121	Xdh	NM_011723	Mus musculus xanthine dehydrogenase (Xdh), mRNA [NM_011723]	0.00294085
1.65812	3.15604	7.3314	0.000436058	A_51_P503896	Pycr1	NM_144795	Mus musculus pyrroline-5-carboxylate reductase 1 (Pycr1), mRNA [NM_144795]	0.00233193
1.65917	3.15836	11.4233	0.000435172	A_51_P215106	Fstl1	NM_008047	Mus musculus follistatin-like 1 (Fstl1), mRNA [NM_008047]	0.00233107
1.6624	3.16543	9.24573	0.000518345	A_51_P297105	Ucp2	NM_011671	Mus musculus uncoupling protein 2, mitochondrial (Ucp2), mRNA [NM_011671]	0.00260306
1.66534	3.17189	7.02598	0.000936766	A_51_P354077	Svil	NM_153153	Mus musculus supervillin (Svil), mRNA [NM_153153]	0.00345624
1.6697	3.18148	8.15023	0.000434147	A_51_P243914	Scap2	NM_018773	Mus musculus src family associated phosphoprotein 2 (Scap2), mRNA [NM_018773]	0.00233107
1.67099	3.18432	10.1621	0.000912223	A_51_P282667	Hexa	NM_010421	Mus musculus hexosaminidase A (Hexa), mRNA [NM_010421]	0.00340693
1.67167	3.18584	6.04131	0.000415816	A_52_P412417	Tnfaip3	NM_009397	Mus musculus tumor necrosis factor, alpha-induced protein 3 (Tnfaip3), mRNA [NM_009397]	0.00229628
1.67254	3.18775	10.2383	0.000466106	A_51_P341736	Mmp2	NM_008610	Mus musculus matrix metalloproteinase 2 (Mmp2), mRNA [NM_008610]	0.002426
1.67523	3.1937	8.16921	0.00047269	A_51_P235893	Arf4l	NM_031160	Mus musculus ADP-ribosylation factor 4-like (Arf4l), mRNA [NM_031160]	0.00244249
1.67657	3.19668	7.42172	0.000585609	A_51_P225808	Stat2	NM_019963	Mus musculus signal transducer and activator of transcription 2 (Stat2), mRNA [NM_019963]	0.0027925
1.68642	3.21857	7.18004	0.000466481	A_51_P403388	Cpt2	NM_009949	Mus musculus carnitine palmitoyltransferase 2 (Cpt2), mRNA [NM_009949]	0.002426
1.69117	3.22918	6.16359	0.000902633	A_51_P196526	Bscl2	NM_008144	Mus musculus Bernardinelli-Seip congenital lipodystrophy 2 homolog (human) (Bscl2), mRNA [NM_008144]	0.00340693
1.69453	3.23672	12.259	0.000434997	A_51_P128876	Ifitm3	NM_025378	Mus musculus interferon induced transmembrane protein 3 (Ifitm3), mRNA [NM_025378]	0.00233107
1.69455	3.23676	6.94368	0.000374284	A_51_P495986	Gmpr	NM_025508	Mus musculus guanosine monophosphate reductase (Gmpr), mRNA [NM_025508]	0.00219116
1.69522	3.23826	6.72742	0.000412234	A_52_P663602	Casp9	NM_015733	Mus musculus caspase 9 (Casp9), mRNA [NM_015733]	0.00229099
1.69879	3.24628	7.42468	0.000369251	A_51_P384033	Psen2	NM_011183	Mus musculus presenilin 2 (Psen2), mRNA [NM_011183]	0.00216565
1.70083	3.25088	7.72707	0.000401656	A_51_P477941	Fbxw4	NM_013907	Mus musculus F-box and WD-40 domain protein 4 (Fbxw4), mRNA [NM_013907]	0.00226081
1.70475	3.25972	9.14269	0.00075341	A_51_P437978	Agtr2	NM_007429	Mus musculus angiotensin II receptor, type 2 (Agtr2), mRNA [NM_007429]	0.00312044
1.71042	3.27257	7.65494	0.000422723	A_51_P516826	Igf2	NM_010514	Mus musculus insulin-like growth factor 2 (Igf2), mRNA [NM_010514]	0.00231052
1.71367	3.27994	8.27539	0.000437554	A_52_P395064	D10Wsu93e	NM_033072	Mus musculus DNA segment, Chr 10, Wayne State University 93, expressed (D10Wsu93e), mRNA [NM_033072]	0.00233604
1.7172	3.28798	6.34154	0.000566822	A_51_P349073	Endog	NM_007931	Mus musculus endonuclease G (Endog), mRNA [NM_007931]	0.00276025
1.71751	3.28868	7.34593	0.000449637	A_51_P314517	D17Ertd288e	NM_030697	Mus musculus DNA segment, Chr 17, ERATO Doi 288, expressed (D17Ertd288e), mRNA [NM_030697]	0.00237687
1.71882	3.29167	6.45192	0.000363923	A_51_P430585	D11Ertd18e	NM_026740	Mus musculus DNA segment, Chr 11, ERATO Doi 18, expressed (D11Ertd18e), mRNA [NM_026740]	0.00215009
1.71914	3.2924	7.34655	0.000375311	A_51_P125338	Pde8b	NM_172263	Mus musculus RIKEN cDNA B230331L10 gene (B230331L10Rik), mRNA [NM_172263]	0.00219318
1.72065	3.29584	6.5313	0.000412721	A_51_P379976	Arl4	NM_007487	Mus musculus ADP-ribosylation factor-like 4 (Arl4), mRNA [NM_007487]	0.00229099
1.72252	3.30013	8.11641	0.000508242	A_51_P299475	Olfr63	NM_146937	Mus musculus olfactory receptor 63 (Olfr63), mRNA [NM_146937]	0.00257242
1.72302	3.30126	8.92351	0.00039097	A_52_P39247	Hbp1	NM_153198	Mus musculus high mobility group box transcription factor 1 (Hbp1), mRNA [NM_153198]	0.0022359
1.72374	3.30292	6.76388	0.000672215	A_52_P317043	Ctso	NM_177662	Mus musculus cathepsin O (Ctso), mRNA [NM_177662]	0.00296836
1.72753	3.31161	6.6081	0.000486853	A_51_P240136	Gng8	NM_010320	Mus musculus guanine nucleotide binding protein (G protein), gamma 8 subunit (Gng8), mRNA [NM_010320]	0.00247979
1.72843	3.31368	7.11537	0.000606343	A_51_P439966	Ggh	NM_010281	Mus musculus gamma-glutamyl hydrolase (Ggh), mRNA [NM_010281]	0.0028491
1.7318	3.32143	6.77965	0.000380458	A_52_P413947	Mthfr	NM_010840	Mus musculus 5,10-methylenetetrahydrofolate reductase (Mthfr), mRNA [NM_010840]	0.00221022
1.73625	3.33169	9.40987	0.000388494	A_51_P120305	Elovl1	NM_019422	Mus musculus elongation of very long chain fatty acids (FEN1/Elo2, SUR4/Elo3, yeast)-like 1 (Elovl1), mRNA [NM_019422]	0.00222968
1.73793	3.33557	6.07767	0.000318148	A_51_P337918	Aldh4a1	NM_175438	Mus musculus aldehyde dehydrogenase 4 family, member A1 (Aldh4a1), mRNA [NM_175438]	0.00198164
1.73818	3.33614	6.14332	0.000424942	A_51_P357759	Pld2	NM_008876	Mus musculus phospholipase D2 (Pld2), mRNA [NM_008876]	0.00231222
1.74144	3.34368	10.4688	0.000308574	A_51_P118415	Scpep1	NM_029023	Mus musculus serine caroboxypeptidase 1 (Scpep1), mRNA [NM_029023]	0.00196387
1.74287	3.34701	6.33518	0.000426269	A_52_P675395	Cmkor1	NM_007722	Mus musculus chemokine orphan receptor 1 (Cmkor1), mRNA [NM_007722]	0.00231222
1.74379	3.34915	9.78235	0.000348116	A_52_P222891	Mylc2b	NM_023402	Mus musculus myosin light chain, regulatory B (Mylc2b), mRNA [NM_023402]	0.00207193
1.74591	3.35407	7.34305	0.00041474	A_51_P290819	Hint3	NM_025798	Mus musculus RIKEN cDNA 0610010I17 gene (0610010I17Rik), mRNA [NM_025798]	0.00229602
1.74709	3.35681	8.74652	0.000892282	A_51_P225506	Pnrc2	NM_026383	Mus musculus proline-rich nuclear receptor coactivator 2 (Pnrc2), mRNA [NM_026383]	0.00340693
1.74728	3.35724	7.34511	0.000310628	A_51_P443293	Decr2	NM_011933	Mus musculus 2-4-dienoyl-Coenzyme A reductase 2, peroxisomal (Decr2), mRNA [NM_011933]	0.00196408
1.75125	3.36651	7.1213	0.000296093	A_52_P330667	Agtrap	NM_009642	Mus musculus angiotensin II, type I receptor-associated protein (Agtrap), mRNA [NM_009642]	0.00194466
1.75943	3.38563	8.14047	0.000296479	A_52_P147816	Zcwcc2	NM_029413	Mus musculus RIKEN cDNA 5630401M14 gene (5630401M14Rik), mRNA [NM_029413]	0.00194466
1.75962	3.38608	6.06435	0.000364985	A_52_P16312	Ptpn13	NM_011204	Mus musculus protein tyrosine phosphatase, non-receptor type 13 (Ptpn13), mRNA [NM_011204]	0.00215036
1.761	3.38932	9.8034	0.000301253	A_51_P164064	Disc1	NM_174854	Mus musculus disrupted in schizophrenia 1 (Disc1), mRNA [NM_174854]	0.00195601
1.76182	3.39126	7.41498	0.000284208	A_51_P271835	Tdrd7	NM_146142	Mus musculus tudor domain containing 7 (Tdrd7), mRNA [NM_146142]	0.00190301
1.76245	3.39274	9.74229	0.000303184	A_51_P293688	Rab32	NM_026405	Mus musculus RAB32, member RAS oncogene family (Rab32), mRNA [NM_026405]	0.00195669
1.76248	3.39281	8.62851	0.000313495	A_51_P106859	Lsm10	NM_138721	Mus musculus U7 snRNP-specific Sm-like protein LSM10 (Lsm10), mRNA [NM_138721]	0.00196408
1.76515	3.39908	6.91329	0.000308493	A_52_P552550	Agtrap	NM_009642	Mus musculus angiotensin II, type I receptor-associated protein (Agtrap), mRNA [NM_009642]	0.00196387
1.76541	3.3997	7.96001	0.00104756	A_51_P432659	Pex7	NM_008822	Mus musculus peroxisome biogenesis factor 7 (Pex7), mRNA [NM_008822]	0.00362029
1.76567	3.40032	7.03899	0.00029044	A_51_P282268	Snapc1	NM_178392	Mus musculus small nuclear RNA activating complex, polypeptide 1 (Snapc1), mRNA [NM_178392]	0.00191679
1.76582	3.40066	8.04766	0.000382466	A_51_P248865	Foxf2	NM_010225	Mus musculus forkhead box F2 (Foxf2), mRNA [NM_010225]	0.00221486
1.77664	3.42627	8.1506	0.00027157	A_51_P311125	Phf10	NM_024250	Mus musculus PHD finger protein 10 (Phf10), mRNA [NM_024250]	0.00187924
1.78056	3.43559	8.41091	0.000278548	A_51_P215627	MGC41689	NM_207229	Mus musculus hypothetical LOC211623 (MGC41689), mRNA [NM_207229]	0.00188916
1.7834	3.44237	6.17319	0.000261605	A_51_P420918	Ly6i	NM_020498	Mus musculus lymphocyte antigen 6 complex, locus I (Ly6i), mRNA [NM_020498]	0.00184386
1.78517	3.44658	7.60183	0.000265522	A_51_P177984	AI429612	NM_207217	Mus musculus expressed sequence AI429612 (AI429612), mRNA [NM_207217]	0.00185923
1.78789	3.45309	7.55757	0.000307007	A_51_P249360	Suox	NM_173733	Mus musculus sulfite oxidase (Suox), mRNA [NM_173733]	0.00196387
1.78938	3.45665	9.03984	0.000274022	A_51_P346165	Agpat4	NM_026644	Mus musculus 1-acylglycerol-3-phosphate O-acyltransferase 1 (lysophosphatidic acid acyltransferase, delta) (Agpat4), mRNA [NM_026644]	0.00188614
1.79332	3.46612	9.61834	0.000265069	A_52_P504478	Adprh	NM_007414	Mus musculus ADP-ribosylarginine hydrolase (Adprh), mRNA [NM_007414]	0.00185923
1.79528	3.47083	7.17823	0.000266641	A_52_P665928	AU067744	NM_172529	Mus musculus expressed sequence AU067744 (AU067744), mRNA [NM_172529]	0.00186301
1.79971	3.48151	12.2437	0.000536895	A_51_P352968	Marcks	NM_008538	Mus musculus myristoylated alanine rich protein kinase C substrate (Marcks), mRNA [NM_008538]	0.00265883
1.80556	3.49565	7.92882	0.000238089	A_51_P183882	Tnfsf12	NM_011614	Mus musculus tumor necrosis factor (ligand) superfamily, member 12 (Tnfsf12), mRNA [NM_011614]	0.00176318
1.81122	3.5094	7.6376	0.000277932	A_51_P209261	Sqrdl	NM_021507	Mus musculus sulfide quinone reductase-like (yeast) (Sqrdl), mRNA [NM_021507]	0.00188916
1.81444	3.51722	8.90923	0.00039341	A_51_P126476	Myo1b	NM_010863	Mus musculus myosin IB (Myo1b), mRNA [NM_010863]	0.00223618
1.81893	3.52818	8.43422	0.000224196	A_51_P132549	Trip10	NM_134125	Mus musculus thyroid hormone receptor interactor 10 (Trip10), mRNA [NM_134125]	0.00171389
1.82229	3.53641	10.0426	0.000234458	A_51_P269852	S100a13	NM_009113	Mus musculus S100 calcium binding protein A13 (S100a13), mRNA [NM_009113]	0.00176224
1.8278	3.54995	6.75406	0.000235513	A_51_P388517	Ldb2	NM_010698	Mus musculus LIM domain binding 2 (Ldb2), mRNA [NM_010698]	0.00176318
1.83656	3.57158	8.11316	0.000255564	A_51_P190499	LOC56628	NM_019909	Mus musculus MHC (A.CA/J(H-2K-f) class I antigen (LOC56628), mRNA [NM_019909]	0.0018253
1.83986	3.57974	7.78551	0.000376574	A_51_P112223	Gsta4	NM_010357	Mus musculus glutathione S-transferase, alpha 4 (Gsta4), mRNA [NM_010357]	0.00219657
1.84371	3.58932	6.0165	0.000218202	A_52_P372151	Catnal1	NM_018761	Mus musculus catenin alpha-like 1 (Catnal1), mRNA [NM_018761]	0.00168798
1.84547	3.5937	6.6321	0.00025393	A_52_P605704	D10Ertd802e	NM_198021	Mus musculus DNA segment, Chr 10, ERATO Doi 802, expressed (D10Ertd802e), mRNA [NM_198021]	0.0018253
1.84562	3.59407	11.0343	0.000269522	A_51_P144825	Cln2	NM_009906	Mus musculus ceroid-lipofuscinosis, neuronal 2 (Cln2), mRNA [NM_009906]	0.00187499
1.84655	3.59638	6.1411	0.000484561	A_51_P453849	Usp26	NM_031388	Mus musculus ubiquitin specific protease 26 (Usp26), mRNA [NM_031388]	0.00247596
1.85	3.60501	6.2462	0.000323677	A_51_P169415	Parvb	NM_133167	Mus musculus parvin, beta (Parvb), mRNA [NM_133167]	0.00200057
1.8636	3.63914	11.1672	0.000458478	A_52_P582112	Hcfc1r1	NM_181821	Mus musculus host cell factor C1 regulator 1 (XPO1-dependent) (Hcfc1r1), mRNA [NM_181821]	0.00240298
1.86636	3.64613	9.26232	0.000188191	A_51_P111259	D19Ertd144e	NM_026373	Mus musculus DNA segment, Chr 19, ERATO Doi 144, expressed (D19Ertd144e), mRNA [NM_026373]	0.00156696
1.86852	3.65157	6.59304	0.000188104	A_51_P220260	Phf1	NM_009343	Mus musculus PHD finger protein 1 (Phf1), mRNA [NM_009343]	0.00156696
1.88591	3.69586	8.43656	0.000185291	A_51_P312437	Dhrs7	NM_025522	Mus musculus dehydrogenase/reductase (SDR family) member 7 (Dhrs7), mRNA [NM_025522]	0.00156696
1.88793	3.70104	11.4532	0.000185272	A_51_P366867	Gas5	NM_013525	Mus musculus growth arrest specific 5 (Gas5), mRNA [NM_013525]	0.00156696
1.89335	3.71498	7.9477	0.000172141	A_52_P383653	Cpne8	NM_025815	Mus musculus copine VIII (Cpne8), mRNA [NM_025815]	0.00150752
1.89485	3.71884	9.24791	0.000166121	A_52_P415215	Gstm1	NM_010358	Mus musculus glutathione S-transferase, mu 1 (Gstm1), mRNA [NM_010358]	0.00148309
1.90162	3.73633	9.31457	0.000221401	A_51_P355753	Hic1	NM_010430	Mus musculus hypermethylated in cancer 1 (Hic1), mRNA [NM_010430]	0.00170235
1.90357	3.74138	6.82897	0.000415055	A_52_P283041	Smarca1	NM_053123	Mus musculus SWI/SNF related, matrix associated, actin dependent regulator of chromatin, subfamily a, member 1 (Smarca1), mRNA [NM_053123]	0.00229602
1.90989	3.7578	11.3414	0.000190423	A_51_P474078	Sepw1	NM_009156	Mus musculus selenoprotein W, muscle 1 (Sepw1), mRNA [NM_009156]	0.00157332
1.93504	3.82388	8.62145	0.000146161	A_51_P172475	S100a1	NM_011309	Mus musculus S100 calcium binding protein A1 (S100a1), mRNA [NM_011309]	0.0013595
1.94802	3.85845	6.10356	0.000136079	A_52_P118591	Tnfsf13	NM_023517	Mus musculus tumor necrosis factor (ligand) superfamily, member 13 (Tnfsf13), mRNA [NM_023517]	0.00132533
1.95857	3.88675	10.4708	0.000276045	A_51_P256342	Anxa4	NM_013471	Mus musculus annexin A4 (Anxa4), mRNA [NM_013471]	0.00188768
1.9634	3.8998	6.95352	0.000127326	A_51_P518542	Olfr944	NM_146507	Mus musculus olfactory receptor 944 (Olfr944), mRNA [NM_146507]	0.00129075
1.96521	3.90469	8.34359	0.000283326	A_52_P141458	Cln2	NM_009906	Mus musculus ceroid-lipofuscinosis, neuronal 2 (Cln2), mRNA [NM_009906]	0.00190107
1.96799	3.91224	10.3628	0.000143024	A_52_P208763	Ccl7	NM_013654	Mus musculus chemokine (C-C motif) ligand 7 (Ccl7), mRNA [NM_013654]	0.00135909
1.97509	3.93152	7.85831	0.000148816	A_52_P73703	C330021A05Rik	NM_153082	Mus musculus RIKEN cDNA C330021A05 gene (C330021A05Rik), mRNA [NM_153082]	0.0013595
1.97636	3.935	9.13016	0.000189234	A_52_P3029	Agpat4	NM_026644	Mus musculus 1-acylglycerol-3-phosphate O-acyltransferase 1 (lysophosphatidic acid acyltransferase, delta) (Agpat4), mRNA [NM_026644]	0.00157157
1.97722	3.93732	8.18943	0.000153021	A_51_P483159	Gchfr	NM_177157	Mus musculus RIKEN cDNA 2010323F13 gene (2010323F13Rik), mRNA [NM_177157]	0.00138538
1.98005	3.94506	7.7106	0.000140351	A_51_P373911	C1qtnf5	NM_145613	Mus musculus C1q and tumor necrosis factor related protein 5 (C1qtnf5), mRNA [NM_145613]	0.00134653
1.98176	3.94976	9.08021	0.000119089	A_51_P368074	Pgm2	NM_028132	Mus musculus phosphoglucomutase 2 (Pgm2), mRNA [NM_028132]	0.00124675
1.98376	3.95523	10.2106	0.000143775	A_51_P124568	Mpp1	NM_008621	Mus musculus membrane protein, palmitoylated (Mpp1), mRNA [NM_008621]	0.00135909
1.98548	3.95994	10.2141	0.000290166	A_51_P284486	Gstm2	NM_008183	Mus musculus glutathione S-transferase, mu 2 (Gstm2), mRNA [NM_008183]	0.00191679
1.9914	3.97624	6.22365	0.000279992	A_51_P401974	Enpp2	NM_015744	Mus musculus ectonucleotide pyrophosphatase/phosphodiesterase 2 (Enpp2), mRNA [NM_015744]	0.00189053
1.99148	3.97644	9.00608	0.000126247	A_51_P279639	Col6a2	NM_146007	Mus musculus procollagen, type VI, alpha 2 (Col6a2), mRNA [NM_146007]	0.00128581
1.99733	3.99261	7.16875	0.000134656	A_51_P325776	Csad	NM_144942	Mus musculus cysteine sulfinic acid decarboxylase (Csad), mRNA [NM_144942]	0.00132089
1.99877	3.99659	7.16619	0.000115766	A_52_P633393	Cxxc5	NM_133687	Mus musculus CXXC finger 5 (Cxxc5), mRNA [NM_133687]	0.00122328
2.01052	4.02928	6.88451	0.00010782	A_51_P212854	Trim25	NM_009546	Mus musculus tripartite motif protein 25 (Trim25), mRNA [NM_009546]	0.0011756
2.01267	4.03529	8.44519	0.000105917	A_51_P215077	Mgst3	NM_025569	Mus musculus microsomal glutathione S-transferase 3 (Mgst3), mRNA [NM_025569]	0.00117385
2.01498	4.04174	7.99344	0.000145169	A_51_P398887	Ctns	NM_031251	Mus musculus cystinosis, nephropathic (Ctns), mRNA [NM_031251]	0.0013595
2.01989	4.05554	8.98281	0.000137394	A_52_P577388	AU040950	NM_134065	Mus musculus expressed sequence AU040950 (AU040950), mRNA [NM_134065]	0.00133409
2.02619	4.07327	6.53579	0.000108269	A_51_P405912	Lmcd1	NM_144799	Mus musculus LIM and cysteine-rich domains 1 (Lmcd1), mRNA [NM_144799]	0.0011756
2.03245	4.091	8.46135	0.000113586	A_51_P345649	Pdgfra	NM_011058	Mus musculus platelet derived growth factor receptor, alpha polypeptide (Pdgfra), mRNA [NM_011058]	0.00120882
2.03695	4.10376	8.30955	0.000116086	A_51_P388587	AY036118	NM_133243	Mus musculus cDNA sequence AY036118 (AY036118), mRNA [NM_133243]	0.00122328
2.04076	4.11463	7.08688	0.00126786	A_51_P257613	AI325464	NM_178882	Mus musculus expressed sequence AI325464 (AI325464), mRNA [NM_178882]	0.00394662
2.04659	4.13129	6.18671	0.000110853	A_51_P407227	Ian6	NM_153175	Mus musculus immune associated nucleotide 6 (Ian6), mRNA [NM_153175]	0.0011876
2.04707	4.13265	10.3863	0.000100864	A_51_P273921	Capg	NM_007599	Mus musculus capping protein (actin filament), gelsolin-like (Capg), mRNA [NM_007599]	0.00112561
2.04998	4.141	8.32444	0.000110509	A_52_P589391	Doc2a	NM_010069	Mus musculus double C2, alpha (Doc2a), mRNA [NM_010069]	0.0011876
2.0502	4.14164	6.5302	9.17501e-05	A_51_P339023	Rassf2	NM_175445	Mus musculus Ras association (RalGDS/AF-6) domain family 2 (Rassf2), mRNA [NM_175445]	0.00108005
2.05462	4.15435	6.2196	9.13121e-05	A_52_P559957	D930010J01Rik	NM_134147	Mus musculus RIKEN cDNA D930010J01 gene (D930010J01Rik), mRNA [NM_134147]	0.00108005
2.05749	4.16261	6.04144	0.000101802	A_51_P127469	Hagh	NM_024284	Mus musculus hydroxyacyl glutathione hydrolase (Hagh), mRNA [NM_024284]	0.00113216
2.06336	4.1796	7.88171	9.44152e-05	A_51_P106799	Pparg	NM_011146	Mus musculus peroxisome proliferator activated receptor gamma (Pparg), mRNA [NM_011146]	0.00108764
2.06366	4.18046	11.464	8.73181e-05	A_51_P472292	Igfbp7	NM_008048	Mus musculus insulin-like growth factor binding protein 7 (Igfbp7), mRNA [NM_008048]	0.00107525
2.08121	4.23162	11.4507	0.000122622	A_51_P269216	Atf5	NM_030693	Mus musculus activating transcription factor 5 (Atf5), mRNA [NM_030693]	0.00126316
2.08501	4.24278	7.80227	9.85725e-05	A_51_P346214	Gfpt2	NM_013529	Mus musculus glutamine fructose-6-phosphate transaminase 2 (Gfpt2), mRNA [NM_013529]	0.00111215
2.08711	4.24895	8.02101	8.18493e-05	A_52_P387009	Egln3	NM_028133	Mus musculus EGL nine homolog 3 (C. elegans) (Egln3), mRNA [NM_028133]	0.00103978
2.09269	4.26542	8.75775	0.000106467	A_51_P484111	Matn2	NM_016762	Mus musculus matrilin 2 (Matn2), mRNA [NM_016762]	0.00117403
2.10071	4.2892	8.54883	8.37821e-05	A_51_P161890	Fcgrt	NM_010189	Mus musculus Fc receptor, IgG, alpha chain transporter (Fcgrt), mRNA [NM_010189]	0.00104777
2.10603	4.30506	8.226	7.77357e-05	A_51_P406429	D530020C15Rik	NM_172665	Mus musculus RIKEN cDNA D530020C15 gene (D530020C15Rik), mRNA [NM_172665]	0.00101343
2.11122	4.32056	7.85696	7.64436e-05	A_51_P381260	Fxyd5	NM_008761	Mus musculus FXYD domain-containing ion transport regulator 5 (Fxyd5), mRNA [NM_008761]	0.00100693
2.12332	4.35696	7.03702	0.000110105	A_51_P160439	BC043118	NM_174848	Mus musculus cDNA sequence BC043118 (BC043118), mRNA [NM_174848]	0.00118751
2.12931	4.37507	6.30115	6.88732e-05	A_52_P566718	Acas2	NM_019811	Mus musculus acetyl-Coenzyme A synthetase 2 (ADP forming) (Acas2), mRNA [NM_019811]	0.000946817
2.1334	4.38751	7.24047	9.20766e-05	A_51_P151484	Atp1b1	NM_009721	Mus musculus ATPase, Na+/K+ transporting, beta 1 polypeptide (Atp1b1), mRNA [NM_009721]	0.00108005
2.13978	4.40695	6.47363	6.68305e-05	A_52_P671769	Arhgap18	NM_176837	Mus musculus Rho GTPase activating protein 18 (Arhgap18), mRNA [NM_176837]	0.000925833
2.14008	4.40786	8.00053	0.00021934	A_51_P204740	Cd34	NM_133654	Mus musculus CD34 antigen (Cd34), mRNA [NM_133654]	0.00169055
2.15955	4.46776	6.18681	6.62818e-05	A_52_P77106	Tnfsf6	NM_010177	Mus musculus tumor necrosis factor (ligand) superfamily, member 6 (Tnfsf6), mRNA [NM_010177]	0.000922207
2.16048	4.47062	7.75584	7.29346e-05	A_51_P196925	Cx3cl1	NM_009142	Mus musculus chemokine (C-X3-C motif) ligand 1 (Cx3cl1), mRNA [NM_009142]	0.000976716
2.16121	4.4729	7.02978	6.12403e-05	A_52_P241676	Slc9a3r2	NM_023449	Mus musculus solute carrier family 9 (sodium/hydrogen exchanger), isoform 3 regulator 2 (Slc9a3r2), mRNA [NM_023449]	0.000878689
2.18277	4.54025	7.25566	8.90502e-05	A_52_P367760	Calml4	NM_138304	Mus musculus calmodulin-like 4 (Calml4), mRNA [NM_138304]	0.00107713
2.18776	4.55598	12.3446	0.000152843	A_51_P294979	Mt1	NM_013602	Mus musculus metallothionein 1 (Mt1), mRNA [NM_013602]	0.00138538
2.19534	4.57998	6.79457	5.7587e-05	A_52_P592466	Rhoj	NM_023275	Mus musculus ras homolog gene family, member J (Rhoj), mRNA [NM_023275]	0.000837487
2.20341	4.60567	6.60926	0.000156018	A_52_P348012	B230220B15Rik	NM_177246	Mus musculus RIKEN cDNA B230220B15 gene (B230220B15Rik), mRNA [NM_177246]	0.0014046
2.21929	4.65663	8.20071	5.05436e-05	A_51_P308844	Nrn1	NM_153529	Mus musculus neuritin 1 (Nrn1), mRNA [NM_153529]	0.000782628
2.22451	4.67351	7.15697	0.00145642	A_52_P389595	Arts1	NM_030711	Mus musculus type 1 tumor necrosis factor receptor shedding aminopeptidase regulator (Arts1), mRNA [NM_030711]	0.00423566
2.22632	4.6794	8.4419	5.06493e-05	A_51_P424338	Nqo1	NM_008706	Mus musculus NAD(P)H dehydrogenase, quinone 1 (Nqo1), mRNA [NM_008706]	0.000782628
2.22904	4.68822	9.81937	6.39563e-05	A_51_P479311	Gstm1	NM_010358	Mus musculus glutathione S-transferase, mu 1 (Gstm1), mRNA [NM_010358]	0.000898926
2.23004	4.69148	6.97272	8.98164e-05	A_52_P224513	Olfr1391	NM_146468	Mus musculus olfactory receptor 1391 (Olfr1391), mRNA [NM_146468]	0.00107713
2.23274	4.70027	8.65259	4.78687e-05	A_52_P473966	Kdelr3	NM_134090	Mus musculus KDEL (Lys-Asp-Glu-Leu) endoplasmic reticulum protein retention receptor 3 (Kdelr3), mRNA [NM_134090]	0.00076925
2.23813	4.71786	6.33535	4.66779e-05	A_51_P437198	Egr3	NM_018781	Mus musculus early growth response 3 (Egr3), mRNA [NM_018781]	0.000757675
2.24223	4.73127	9.79154	4.95269e-05	A_52_P533146	Ddit3	NM_007837	Mus musculus DNA-damage inducible transcript 3 (Ddit3), mRNA [NM_007837]	0.000780511
2.24315	4.7343	6.32303	4.69127e-05	A_51_P451458	Mamdc2	NM_174857	Mus musculus MAM domain containing 2 (Mamdc2), mRNA [NM_174857]	0.000757675
2.26105	4.7934	6.15496	4.57805e-05	A_51_P144813	Cdkn2a	NM_009877	Mus musculus cyclin-dependent kinase inhibitor 2A (Cdkn2a), mRNA [NM_009877]	0.000757675
2.26177	4.7958	7.61423	0.000218481	A_52_P311597	Slc7a4	NM_144852	Mus musculus solute carrier family 7 (cationic amino acid transporter, y+ system), member 4 (Slc7a4), mRNA [NM_144852]	0.00168798
2.2661	4.81023	8.20119	7.46782e-05	A_51_P151182	Ifi202b	NM_011940	Mus musculus interferon activated gene 202B (Ifi202b), mRNA [NM_011940]	0.000993653
2.26958	4.82184	7.61316	0.000192665	A_51_P427563	Cpne8	NM_025815	Mus musculus copine VIII (Cpne8), mRNA [NM_025815]	0.00158007
2.27019	4.82387	9.08908	4.57859e-05	A_52_P649224	Sash1	NM_175155	Mus musculus RIKEN cDNA 2500002E12 gene (2500002E12Rik), mRNA [NM_175155]	0.000757675
2.27656	4.84522	11.8335	8.71498e-05	A_51_P344752	Sh3bgrl3	NM_080559	Mus musculus SH3 domain binding glutamic acid-rich protein-like 3 (Sh3bgrl3), mRNA [NM_080559]	0.00107525
2.28423	4.87104	10.4722	7.83999e-05	A_51_P454949	Gstm3	NM_010359	Mus musculus glutathione S-transferase, mu 3 (Gstm3), mRNA [NM_010359]	0.00101343
2.28571	4.87603	8.66957	4.36071e-05	A_51_P121635	Maged2	NM_030700	Mus musculus melanoma antigen, family D, 2 (Maged2), mRNA [NM_030700]	0.000741551
2.29212	4.89777	8.07424	7.57556e-05	A_52_P181719	C78541	NM_133800	Mus musculus expressed sequence C78541 (C78541), mRNA [NM_133800]	0.00100197
2.31444	4.97412	7.19571	4.05269e-05	A_51_P493234	Cp	NM_007752	Mus musculus ceruloplasmin (Cp), mRNA [NM_007752]	0.000704073
2.32216	5.00081	6.06694	7.75152e-05	A_51_P309920	Itga8	NM_001001309	Mus musculus integrin alpha 8 (Itga8), mRNA [NM_001001309]	0.00101343
2.32629	5.01513	7.08046	4.97434e-05	A_51_P276063	Phyh	NM_010726	Mus musculus phytanoyl-CoA hydroxylase (Phyh), mRNA [NM_010726]	0.000780511
2.33341	5.03996	8.0817	3.36721e-05	A_51_P418375	Jam2	NM_023844	Mus musculus junction adhesion molecule 2 (Jam2), mRNA [NM_023844]	0.000645406
2.33928	5.0605	7.81413	3.30733e-05	A_51_P504863	Pctk3	NM_008795	Mus musculus PCTAIRE-motif protein kinase 3 (Pctk3), mRNA [NM_008795]	0.000644228
2.34236	5.07133	7.31256	3.63587e-05	A_52_P51078	Ctsh	NM_007801	Mus musculus cathepsin H (Ctsh), mRNA [NM_007801]	0.000662979
2.37028	5.1704	10.1253	3.65113e-05	A_52_P315976	Tpm2	NM_009416	Mus musculus tropomyosin 2, beta (Tpm2), mRNA [NM_009416]	0.000662979
2.37982	5.2047	8.78714	0.000128055	A_51_P157193	Rhoj	NM_023275	Mus musculus ras homolog gene family, member J (Rhoj), mRNA [NM_023275]	0.00129075
2.38549	5.22523	6.21896	2.96084e-05	A_51_P482503	Tpd52l1	NM_009413	Mus musculus tumor protein D52-like 1 (Tpd52l1), mRNA [NM_009413]	0.000609044
2.38673	5.2297	6.94337	2.84199e-05	A_51_P196605	Pink1	NM_026880	Mus musculus PTEN induced putative kinase 1 (Pink1), mRNA [NM_026880]	0.000593127
2.39321	5.25324	6.46281	3.36125e-05	A_52_P294253	Zfp41	NM_011759	Mus musculus zinc finger protein 41 (Zfp41), mRNA [NM_011759]	0.000645406
2.39826	5.27167	8.46749	3.08736e-05	A_51_P265495	Ly6a	NM_010738	Mus musculus lymphocyte antigen 6 complex, locus A (Ly6a), mRNA [NM_010738]	0.000620173
2.41876	5.34713	10.0251	2.53507e-05	A_51_P474496	Col6a1	NM_009933	Mus musculus procollagen, type VI, alpha 1 (Col6a1), mRNA [NM_009933]	0.000554929
2.42384	5.36596	6.81913	5.02756e-05	A_52_P164136	Arrdc3	NM_178917	Mus musculus arrestin domain containing 3 (Arrdc3), mRNA [NM_178917]	0.000782628
2.42474	5.36933	6.75174	2.73048e-05	A_51_P359570	Ifit3	NM_010501	Mus musculus interferon-induced protein with tetratricopeptide repeats 3 (Ifit3), mRNA [NM_010501]	0.000573578
2.42509	5.37063	10.367	2.55733e-05	A_51_P245796	Ddit4	NM_029083	Mus musculus DNA-damage-inducible transcript 4 (Ddit4), mRNA [NM_029083]	0.000554929
2.4256	5.37253	9.30448	3.19136e-05	A_51_P519251	Nupr1	NM_019738	Mus musculus nuclear protein 1 (Nupr1), mRNA [NM_019738]	0.00063315
2.44651	5.45096	6.55562	2.43512e-05	A_51_P452779	Pygl	NM_133198	Mus musculus liver glycogen phosphorylase (Pygl), mRNA [NM_133198]	0.000543506
2.45209	5.47209	8.21391	2.97988e-05	A_51_P234788	Cxxc5	NM_133687	Mus musculus CXXC finger 5 (Cxxc5), mRNA [NM_133687]	0.000609044
2.47013	5.54093	9.62724	2.70719e-05	A_51_P341177	Ddah2	NM_016765	Mus musculus dimethylarginine dimethylaminohydrolase 2 (Ddah2), mRNA [NM_016765]	0.000572427
2.4733	5.55311	9.23765	2.23375e-05	A_51_P225224	Prss11	NM_019564	Mus musculus protease, serine, 11 (Igf binding) (Prss11), mRNA [NM_019564]	0.000516465
2.48292	5.59028	7.03089	3.6818e-05	A_52_P277205	AW046396	NM_177836	Mus musculus expressed sequence AW046396 (AW046396), mRNA [NM_177836]	0.000664792
2.49144	5.62338	8.53069	4.8819e-05	A_52_P391718	Rpl22	NM_009079	Mus musculus ribosomal protein L22 (Rpl22), mRNA [NM_009079]	0.00077866
2.50384	5.67191	8.05281	3.86872e-05	A_51_P208793	C1s	NM_144938	Mus musculus complement component 1, s subcomponent (C1s), mRNA [NM_144938]	0.000690782
2.55861	5.89138	6.49045	2.24396e-05	A_51_P106322	Gpsm3	NM_134116	Mus musculus G-protein signalling modulator 3 (AGS3-like, C. elegans) (Gpsm3), mRNA [NM_134116]	0.000516465
2.57875	5.97421	9.40603	1.70727e-05	A_51_P364485	Tnfaip2	NM_009396	Mus musculus tumor necrosis factor, alpha-induced protein 2 (Tnfaip2), mRNA [NM_009396]	0.000457264
2.58288	5.99133	6.86586	1.72436e-05	A_51_P278334	Vldlr	NM_013703	Mus musculus very low density lipoprotein receptor (Vldlr), mRNA [NM_013703]	0.000458023
2.59235	6.03081	6.0296	2.06792e-05	A_51_P354038	Tmc6	NM_145439	Mus musculus transmembrane channel-like gene family 6 (Tmc6), mRNA [NM_145439]	0.000503508
2.59414	6.03829	7.15465	2.56984e-05	A_51_P273684	Gbe1	NM_028803	Mus musculus glucan (1,4-alpha-), branching enzyme 1 (Gbe1), mRNA [NM_028803]	0.000554929
2.61167	6.11212	6.68519	1.39425e-05	A_52_P121192	C1qtnf5	NM_145613	Mus musculus C1q and tumor necrosis factor related protein 5 (C1qtnf5), mRNA [NM_145613]	0.00039656
2.61579	6.1296	10.3946	2.99405e-05	A_51_P436652	Ccl7	NM_013654	Mus musculus chemokine (C-C motif) ligand 7 (Ccl7), mRNA [NM_013654]	0.000609044
2.62289	6.15984	6.98398	1.83297e-05	A_51_P233928	Galgt1	NM_008080	Mus musculus UDP-N-acetyl-alpha-D-galactosamine:(N-acetylneuraminyl)-galactosylglucosylceramide-beta-1, 4-N-acetylgalactosaminyltransferase (Galgt1), mRNA [NM_008080]	0.000460435
2.62559	6.17136	8.11478	9.2507e-05	A_51_P243094	V1ra6	NM_053221	Mus musculus vomeronasal 1 receptor, A6 (V1ra6), mRNA [NM_053221]	0.00108018
2.64666	6.26217	6.53625	1.66653e-05	A_52_P233801	Dysf	NM_021469	Mus musculus dysferlin (Dysf), mRNA [NM_021469]	0.000453908
2.6493	6.27362	6.16807	1.24936e-05	A_51_P318192	Gem	NM_010276	Mus musculus GTP binding protein (gene overexpressed in skeletal muscle) (Gem), mRNA [NM_010276]	0.000373859
2.65915	6.3166	7.52187	1.19942e-05	A_51_P288876	C630002M10Rik	NM_019631	Mus musculus RIKEN cDNA C630002M10 gene (C630002M10Rik), mRNA [NM_019631]	0.000368905
2.66408	6.33822	8.28054	1.83372e-05	A_51_P254986	Serf1	NM_011353	Mus musculus small EDRK-rich factor 1 (Serf1), mRNA [NM_011353]	0.000460435
2.67213	6.37368	7.23254	1.7807e-05	A_52_P64356	Sparcl1	NM_010097	Mus musculus SPARC-like 1 (mast9, hevin) (Sparcl1), mRNA [NM_010097]	0.00045974
2.67392	6.38162	6.33422	1.27184e-05	A_51_P179907	Dip3b	NM_145220	Mus musculus Dip3 beta (Dip3b), mRNA [NM_145220]	0.000375018
2.68241	6.41929	8.57454	3.22938e-05	A_51_P220414	Zfp235	NM_019941	Mus musculus zinc finger protein 235 (Zfp235), mRNA [NM_019941]	0.000636763
2.69625	6.48117	10.6659	2.13733e-05	A_51_P470328	Sepp1	NM_009155	Mus musculus selenoprotein P, plasma, 1 (Sepp1), mRNA [NM_009155]	0.000512641
2.71706	6.57533	7.21601	1.16083e-05	A_51_P282144	Adam23	NM_011780	Mus musculus a disintegrin and metalloprotease domain 23 (Adam23), mRNA [NM_011780]	0.000362225
2.72838	6.62713	8.89031	2.51526e-05	A_51_P133936	Kitl	NM_013598	Mus musculus kit ligand (Kitl), mRNA [NM_013598]	0.000554929
2.72906	6.63022	7.59149	1.25628e-05	A_51_P372826	Smox	NM_145533	Mus musculus spermine oxidase (Smox), mRNA [NM_145533]	0.000373859
2.74446	6.70137	7.72575	1.21299e-05	A_51_P488399	Acas2	NM_019811	Mus musculus acetyl-Coenzyme A synthetase 2 (ADP forming) (Acas2), mRNA [NM_019811]	0.000368905
2.76211	6.78387	11.7922	1.5064e-05	A_51_P334104	Dcn	NM_007833	Mus musculus decorin (Dcn), mRNA [NM_007833]	0.000421005
2.83881	7.1543	8.15682	7.30051e-06	A_51_P386562	Ebf2	NM_010095	Mus musculus early B-cell factor 2 (Ebf2), mRNA [NM_010095]	0.000260709
2.87835	7.35307	11.019	6.78166e-06	A_51_P286737	Ccl2	NM_011333	Mus musculus chemokine (C-C motif) ligand 2 (Ccl2), mRNA [NM_011333]	0.000253445
2.8785	7.35387	6.97978	6.21102e-06	A_51_P419768	Rgs2	NM_009061	Mus musculus regulator of G-protein signaling 2 (Rgs2), mRNA [NM_009061]	0.000240203
2.88059	7.36451	8.20275	6.24143e-06	A_51_P157840	Chst1	NM_023850	Mus musculus carbohydrate (keratan sulfate Gal-6) sulfotransferase 1 (Chst1), mRNA [NM_023850]	0.000240203
2.88356	7.37969	7.90806	7.15191e-06	A_51_P270741	Syngr1	NM_009303	Mus musculus synaptogyrin 1 (Syngr1), transcript variant 1b, mRNA [NM_009303]	0.000258594
2.88919	7.40855	7.30673	6.18073e-06	A_51_P206203	Mrgprf	NM_145379	Mus musculus MAS-related GPR, member F (Mrgprf), mRNA [NM_145379]	0.000240203
2.90225	7.47593	8.54803	6.27786e-06	A_51_P503433	Ppap2b	NM_080555	Mus musculus phosphatidic acid phosphatase type 2B (Ppap2b), mRNA [NM_080555]	0.000240203
2.91231	7.52825	6.22067	5.70345e-06	A_51_P118545	Calb3	NM_009789	Mus musculus calbindin 3, (vitamin D-dependent calcium binding protein) (Calb3), mRNA [NM_009789]	0.000240203
2.96113	7.78732	6.69626	5.25191e-06	A_52_P181733	C230093N12Rik	NM_153560	Mus musculus RIKEN cDNA C230093N12 gene (C230093N12Rik), mRNA [NM_153560]	0.000225062
2.97272	7.85012	7.70425	1.05878e-05	A_51_P350453	Pdk4	NM_013743	Mus musculus pyruvate dehydrogenase kinase, isoenzyme 4 (Pdk4), mRNA [NM_013743]	0.000333619
3.02901	8.16252	8.28282	4.63968e-06	A_52_P498193	D330038I09Rik	NM_153543	Mus musculus RIKEN cDNA D330038I09 gene (D330038I09Rik), mRNA [NM_153543]	0.00020723
3.0765	8.43566	7.30737	4.21081e-06	A_52_P646957	Grpr	NM_008177	Mus musculus gastrin releasing peptide receptor (Grpr), mRNA [NM_008177]	0.000200382
3.08	8.45614	6.10796	5.04989e-06	A_52_P273891	Fmo2	NM_018881	Mus musculus flavin containing monooxygenase 2 (Fmo2), mRNA [NM_018881]	0.000219329
3.09532	8.54644	9.26005	3.77349e-06	A_51_P301804	Siat4a	NM_009177	Mus musculus sialyltransferase 4A (beta-galactoside alpha-2,3-sialytransferase) (Siat4a), mRNA [NM_009177]	0.000192508
3.11035	8.63592	6.47861	3.58859e-06	A_51_P378051	Aoc3	NM_009675	Mus musculus amine oxidase, copper containing 3 (Aoc3), mRNA [NM_009675]	0.0001873
3.11291	8.65125	6.75943	5.9438e-06	A_52_P486260	Prelp	NM_054077	Mus musculus proline arginine-rich end leucine-rich repeat (Prelp), mRNA [NM_054077]	0.000240203
3.1132	8.65302	7.45902	3.34449e-06	A_51_P241995	Col5a3	NM_016919	Mus musculus procollagen, type V, alpha 3 (Col5a3), mRNA [NM_016919]	0.000186728
3.15286	8.89415	8.45359	4.23956e-06	A_51_P308362	Ugt1a9	NM_201410	Mus musculus UDP glycosyltransferase 1 family polypeptide A9 (Ugt1a9), mRNA [NM_201410]	0.000200382
3.16034	8.94043	6.35229	7.26935e-05	A_51_P213045	Smoc2	NM_022315	Mus musculus SPARC related modular calcium binding 2 (Smoc2), mRNA [NM_022315]	0.000976716
3.17275	9.01766	7.03793	3.43757e-06	A_51_P357606	Lrrc8	NM_177725	Mus musculus leucine-rich repeat-containing 8 (Lrrc8), mRNA [NM_177725]	0.000186728
3.17748	9.04725	7.17572	4.0792e-06	A_52_P418489	Lcn7	NM_023476	Mus musculus lipocalin 7 (Lcn7), mRNA [NM_023476]	0.000200382
3.217	9.29853	6.50179	2.4782e-06	A_52_P495869	Mafb	NM_010658	Mus musculus v-maf musculoaponeurotic fibrosarcoma oncogene family, protein B (avian) (Mafb), mRNA [NM_010658]	0.000159299
3.22562	9.35422	8.71019	2.68825e-06	A_52_P527800	Emilin2	NM_145158	Mus musculus elastin microfibril interfacer 2 (Emilin2), mRNA [NM_145158]	0.000166155
3.22755	9.36677	7.2056	2.41464e-06	A_52_P230938	Ly6c	NM_010741	Mus musculus lymphocyte antigen 6 complex, locus C (Ly6c), mRNA [NM_010741]	0.000158381
3.22957	9.3799	8.02956	2.20773e-05	A_51_P329291	Cygb	NM_030206	Mus musculus cytoglobin (Cygb), mRNA [NM_030206]	0.000516465
3.27196	9.65954	10.246	2.95193e-06	A_51_P312779	Plf2	NM_011118	Mus musculus proliferin 2 (Plf2), mRNA [NM_011118]	0.000175694
3.30228	9.86472	7.09519	2.16883e-06	A_51_P301483	Hoxc8	NM_010466	Mus musculus homeo box C8 (Hoxc8), mRNA [NM_010466]	0.000150088
3.31749	9.96928	6.30764	3.61313e-06	A_51_P305508	Rerg	NM_181988	Mus musculus RAS-like, estrogen-regulated, growth-inhibitor (Rerg), mRNA [NM_181988]	0.0001873
3.33761	10.1093	9.62609	2.19482e-06	A_51_P490305	Ifi30	NM_023065	Mus musculus interferon gamma inducible protein 30 (Ifi30), mRNA [NM_023065]	0.000150088
3.34002	10.1262	7.53058	3.45318e-06	A_51_P435911	Hsd3b7	NM_133943	Mus musculus hydroxy-delta-5-steroid dehydrogenase, 3 beta- and steroid delta-isomerase 7 (Hsd3b7), mRNA [NM_133943]	0.000186728
3.36445	10.2991	8.23761	1.69678e-06	A_52_P629895	Adh1	NM_007409	Mus musculus alcohol dehydrogenase 1 (class I) (Adh1), mRNA [NM_007409]	0.000129844
3.37629	10.384	8.53815	1.92777e-06	A_51_P197528	Ly6c	NM_010741	Mus musculus lymphocyte antigen 6 complex, locus C (Ly6c), mRNA [NM_010741]	0.000140815
3.47279	11.1023	8.90253	3.11112e-06	A_51_P212754	Tgfbi	NM_009369	Mus musculus transforming growth factor, beta induced (Tgfbi), mRNA [NM_009369]	0.000181803
3.54246	11.6516	7.61609	1.15031e-06	A_51_P453475	Slc1a5	NM_009201	Mus musculus solute carrier family 1 (neutral amino acid transporter), member 5 (Slc1a5), mRNA [NM_009201]	9.47975e-05
3.55636	11.7644	8.16557	1.25539e-06	A_51_P408343	Ifi16	NM_008329	Mus musculus interferon, gamma-inducible protein 16 (Ifi16), mRNA [NM_008329]	0.00010087
3.59015	12.0432	11.2748	9.90121e-07	A_51_P246317	Mt2	NM_008630	Mus musculus metallothionein 2 (Mt2), mRNA [NM_008630]	8.4118e-05
3.6083	12.1957	8.73281	9.94551e-07	A_51_P293087	Mmp11	NM_008606	Mus musculus matrix metalloproteinase 11 (Mmp11), mRNA [NM_008606]	8.4118e-05
3.68654	12.8753	6.06784	8.64911e-07	A_51_P269404	Fmo3	NM_008030	Mus musculus flavin containing monooxygenase 3 (Fmo3), mRNA [NM_008030]	8.4118e-05
3.68677	12.8774	6.73092	1.36351e-05	A_51_P112932	Entpd2	NM_009849	Mus musculus ectonucleoside triphosphate diphosphohydrolase 2 (Entpd2), mRNA [NM_009849]	0.000394805
3.69415	12.9435	6.92617	7.74756e-07	A_51_P517695	Ly6f	NM_008530	Mus musculus lymphocyte antigen 6 complex, locus F (Ly6f), mRNA [NM_008530]	8.03247e-05
3.7162	13.1428	7.01255	7.34021e-07	A_51_P425772	Ckb	NM_021273	Mus musculus creatine kinase, brain (Ckb), mRNA [NM_021273]	7.86381e-05
3.72876	13.2577	7.66124	7.12339e-07	A_51_P428555	Adh1	NM_007409	Mus musculus alcohol dehydrogenase 1 (class I) (Adh1), mRNA [NM_007409]	7.86381e-05
3.75308	13.4831	10.1836	9.19481e-07	A_52_P511450	Mrpplf4	NM_181852	Mus musculus mitogen reglated protein, proliferin 4 (Mrpplf4), mRNA [NM_181852]	8.4118e-05
3.97315	15.7049	6.59204	4.12098e-07	A_51_P389988	Slc40a1	NM_016917	Mus musculus solute carrier family 40 (iron-regulated transporter), member 1 (Slc40a1), mRNA [NM_016917]	5.7211e-05
3.97389	15.713	9.8298	4.23174e-07	A_52_P619248	Mrpplf4	NM_181852	Mus musculus mitogen reglated protein, proliferin 4 (Mrpplf4), mRNA [NM_181852]	5.7211e-05
4.01655	16.1846	8.05156	6.23695e-07	A_51_P420276	Plxdc2	NM_026162	Mus musculus plexin domain containing 2 (Plxdc2), mRNA [NM_026162]	7.15912e-05
4.06108	16.692	8.26123	5.23759e-07	A_51_P496245	Hoxc6	NM_010465	Mus musculus homeo box C6 (Hoxc6), mRNA [NM_010465]	6.47447e-05
4.08781	17.0041	7.49275	3.22797e-07	A_51_P140742	Islr	NM_012043	Mus musculus immunoglobulin superfamily containing leucine-rich repeat (Islr), mRNA [NM_012043]	5.14239e-05
4.16098	17.8888	7.75497	2.95248e-07	A_52_P387237	Dhrs3	NM_011303	Mus musculus dehydrogenase/reductase (SDR family) member 3 (Dhrs3), mRNA [NM_011303]	5.14239e-05
4.18073	18.1354	7.35967	2.69239e-07	A_51_P159612	Hebp2	NM_019487	Mus musculus heme binding protein 2 (Hebp2), mRNA [NM_019487]	5.14239e-05
4.25226	19.0572	7.18032	2.89946e-07	A_51_P509263	Hoxa7	NM_010455	Mus musculus homeo box A7 (Hoxa7), mRNA [NM_010455]	5.14239e-05
4.26932	19.2839	8.95044	2.22822e-07	A_52_P86693	D12Ertd647e	NM_026790	Mus musculus DNA segment, Chr 12, ERATO Doi 647, expressed (D12Ertd647e), transcript variant 1, mRNA [NM_026790]	5.14239e-05
4.34475	20.319	6.93828	2.31196e-07	A_51_P467798	Niban	NM_022018	Mus musculus niban protein (Niban), mRNA [NM_022018]	5.14239e-05
4.37474	20.7458	9.65119	4.45014e-07	A_52_P84814	Plf2	NM_011118	Mus musculus proliferin 2 (Plf2), mRNA [NM_011118]	5.7211e-05
4.42504	21.4817	7.96183	3.35999e-07	A_51_P142813	Aspn	NM_025711	Mus musculus asporin (Aspn), mRNA [NM_025711]	5.14239e-05
4.42761	21.5201	6.06535	2.01798e-07	A_51_P282947	Dhrs3	NM_011303	Mus musculus dehydrogenase/reductase (SDR family) member 3 (Dhrs3), mRNA [NM_011303]	5.14239e-05
4.61462	24.4984	6.6964	1.75236e-07	A_51_P301998	Fmo2	NM_018881	Mus musculus flavin containing monooxygenase 2 (Fmo2), mRNA [NM_018881]	5.14239e-05
4.63463	24.8407	11.9512	1.66258e-07	A_51_P426270	Mglap	NM_008597	Mus musculus matrix gamma-carboxyglutamate (gla) protein (Mglap), mRNA [NM_008597]	5.14239e-05
4.64685	25.0519	9.73239	1.29934e-07	A_51_P204831	Crip1	NM_007763	Mus musculus cysteine-rich protein 1 (intestinal) (Crip1), mRNA [NM_007763]	5.14239e-05
4.79051	27.675	7.30837	1.05992e-07	A_51_P491987	Ripk3	NM_019955	Mus musculus receptor-interacting serine-threonine kinase 3 (Ripk3), mRNA [NM_019955]	5.14239e-05
4.83195	28.4815	8.54377	1.12065e-07	A_51_P167562	Erdr1	NM_133362	Mus musculus erythroid differentiation regulator 1 (Erdr1), mRNA [NM_133362]	5.14239e-05
5.08075	33.8422	6.90271	5.66093e-08	A_51_P331570	Trib3	NM_144554	Mus musculus tribbles homolog 3 (Drosophila) (Trib3), mRNA [NM_144554]	4.54856e-05
6.07213	67.281	9.09846	1.03886e-08	A_51_P314397	Crip2	NM_024223	Mus musculus cysteine rich protein 2 (Crip2), mRNA [NM_024223]	1.11296e-05
6.24473	75.8318	7.20593	8.24913e-09	A_51_P137236	Olfm1	NM_019498	Mus musculus olfactomedin 1 (Olfm1), mRNA [NM_019498]	1.11296e-05
7.3116	158.858	8.19245	2.33401e-09	A_51_P515883	Plac8	NM_139198	Mus musculus placenta-specific 8 (Plac8), mRNA [NM_139198]	7.50152e-06
